# Supplementary material for: Enhanced fatty acid oxidation provides glioblastoma cells metabolic plasticity to accommodate to its dynamic nutrient microenvironment
Source: Cell Death Dis. 2020 Apr 20;11(4):253. doi: 10.1038/s41419-020-2449-5 (PMC7170895; doi:10.1038/s41419-020-2449-5)
Supplement: Supplementary file 13 — Supplementary Table [file 41419_2020_2449_MOESM13_ESM.xls]

## Sheet: RMA_MES83_ALLdata
Transcript Cluster ID	Control Bi-weight Avg Signal (log2)	Etomoxir Bi-weight Avg Signal (log2)	Etomoxir+3HB Bi-weight Avg Signal (log2)	Control Standard Deviation	Etomoxir Standard Deviation	Etomoxir+3HB Standard Deviation	ANOVA p-value (All Conditions)	FDR p-value (All Conditions)	Fold Change (linear) (Control vs. Etomoxir)	ANOVA p-value (Control vs. Etomoxir)	FDR p-value (Control vs. Etomoxir)	Fold Change (linear) (Control vs. Etomoxir+3HB)	ANOVA p-value (Control vs. Etomoxir+3HB)	FDR p-value (Control vs. Etomoxir+3HB)	Fold Change (linear) (Etomoxir vs. Control)	ANOVA p-value (Etomoxir vs. Control)	FDR p-value (Etomoxir vs. Control)	Fold Change (linear) (Etomoxir vs. Etomoxir+3HB)	ANOVA p-value (Etomoxir vs. Etomoxir+3HB)	FDR p-value (Etomoxir vs. Etomoxir+3HB)	Fold Change (linear) (Etomoxir+3HB vs. Control)	ANOVA p-value (Etomoxir+3HB vs. Control)	FDR p-value (Etomoxir+3HB vs. Control)	Fold Change (linear) (Etomoxir+3HB vs. Etomoxir)	ANOVA p-value (Etomoxir+3HB vs. Etomoxir)	FDR p-value (Etomoxir+3HB vs. Etomoxir)	Gene Symbol	Description	Transcript ID(Array Design)	Chromosome	Genomic Position	Strand
222834_s_at	8.86	7.5	8.79	0.6	0.62	0.04	0.086077	0.80493	2.56	0.25468	0.999965	1.05	0.399134	0.901391	-2.56	0.25468	0.999965	-2.44	0.027265	0.799874	-1.05	0.399134	0.901391	2.44	0.027265	0.799874	GNG12	guanine nucleotide binding protein (G protein), gamma 12	Hs.118520.0	chr1	68169605-68299114	-
232094_at	4.94	4.37	5.33	0.34	0.07	0.08	0.001329	0.519424	1.48	0.021234	0.999965	-1.31	0.398198	0.900935	-1.48	0.021234	0.999965	-1.94	2.7e-05	0.490305	1.31	0.398198	0.900935	1.94	2.7e-05	0.490305	KATNBL1	katanin p80 subunit B-like 1	Hs.289067.0	chr15	34438167-34439694	-
226675_s_at	11.09	10.61	11.54	0.06	0.18	0.28	0.003401	0.585755	1.39	0.033646	0.999965	-1.37	0.031814	0.670366	-1.39	0.033646	0.999965	-1.9	0.006466	0.788107	1.37	0.031814	0.670366	1.9	0.006466	0.788107	MALAT1	metastasis associated lung adenocarcinoma transcript 1 (non-protein coding)	Hs.279789.8	chr11	65266811-65267534	+
209344_at	8.76	7.78	8.66	0.42	0.3	0.06	0.031508	0.755938	1.98	0.119185	0.999965	1.07	0.607342	0.949608	-1.98	0.119185	0.999965	-1.85	0.005489	0.788107	-1.07	0.607342	0.949608	1.85	0.005489	0.788107	TPM4	tropomyosin 4	g12803958	chr19	16187326-16213148	+
1555240_s_at	8.21	7.52	8.41	0.29	0.44	0.08	0.051275	0.779239	1.62	0.275455	0.999965	-1.14	0.114589	0.775832	-1.62	0.275455	0.999965	-1.85	0.027181	0.799874	1.14	0.114589	0.775832	1.85	0.027181	0.799874	GNG12	guanine nucleotide binding protein (G protein), gamma 12	Hs2.8107.2	chr1	68171126-68299133	-
231875_at	6.58	5.85	6.66	0.31	0.38	0.15	0.070776	0.796587	1.65	0.199939	0.999965	-1.06	0.398823	0.901229	-1.65	0.199939	0.999965	-1.75	0.034444	0.801067	1.06	0.398823	0.901229	1.75	0.034444	0.801067	KIF21A	kinesin family member 21A	Hs.153881.0	chr12	39730915-39836918	-
241702_at	5.9	5.37	6.11	0.19	0.42	0.1	0.021828	0.746068	1.45	0.19657	0.999965	-1.16	0.034539	0.674397	-1.45	0.19657	0.999965	-1.67	0.018691	0.799874	1.16	0.034539	0.674397	1.67	0.018691	0.799874			Hs.270203.0	chr4	83284247-83285279	-
235376_at	4.75	4.1	4.78	0.09	0.51	0.07	0.12221	0.829645	1.57	0.220052	0.999965	-1.02	0.443019	0.913383	-1.57	0.220052	0.999965	-1.6	0.110701	0.833904	1.02	0.443019	0.913383	1.6	0.110701	0.833904			Hs.110059.0	chr3	49357728-49358882	-
230127_at	6.48	6.55	7.21	0.11	0.23	0.07	0.001043	0.519424	-1.05	0.334899	0.999965	-1.66	0.000178	0.346667	1.05	0.334899	0.999965	-1.59	0.007554	0.799874	1.66	0.000178	0.346667	1.59	0.007554	0.799874			Hs.28739.0	chrX	45604639-45605121	-
239771_at	5.23	4.8	5.47	0.18	0.18	0.1	0.005267	0.628456	1.35	0.042056	0.999965	-1.18	0.317669	0.875648	-1.35	0.042056	0.999965	-1.59	0.003152	0.777243	1.18	0.317669	0.875648	1.59	0.003152	0.777243	CAND1	cullin-associated and neddylation-dissociated 1	Hs.200073.0	chr12	67704309-67705339	+
229437_at	7.4	7.14	7.79	0.21	0.22	0.08	0.017805	0.737136	1.19	0.505211	0.999965	-1.31	0.026025	0.660643	-1.19	0.505211	0.999965	-1.57	0.009034	0.799874	1.31	0.026025	0.660643	1.57	0.009034	0.799874	MIR155HG	MIR155 host gene	Hs.89104.0	chr21	26946212-26947477	+
228147_at	3.79	3.49	4.13	0.25	0.5	0.2	0.217736	0.874382	1.23	0.46049	0.999965	-1.27	0.243282	0.845965	-1.23	0.46049	0.999965	-1.56	0.129964	0.838812	1.27	0.243282	0.845965	1.56	0.129964	0.838812			Hs.31818.0	chr7	45766710-45767648	-
243071_at	5.58	5.3	5.93	0.48	0.19	0.09	0.038261	0.764968	1.21	0.320592	0.999965	-1.28	0.185136	0.819838	-1.21	0.320592	0.999965	-1.55	0.001087	0.724439	1.28	0.185136	0.819838	1.55	0.001087	0.724439	KIAA1524	KIAA1524	Hs.130435.0	chr3	108265974-108266955	-
1557543_at	3.66	3.44	4.06	0.3	0.32	0.16	0.063576	0.794294	1.16	0.196597	0.999965	-1.32	0.364689	0.889772	-1.16	0.196597	0.999965	-1.53	0.02746	0.799874	1.32	0.364689	0.889772	1.53	0.02746	0.799874			Hs2.376974.1	chr1	145260279-145263769	+
1559528_at	4.43	3.89	4.49	0.35	0.19	0.09	0.032748	0.758415	1.45	0.134756	0.999965	-1.04	0.491614	0.924432	-1.45	0.134756	0.999965	-1.51	0.003282	0.778898	1.04	0.491614	0.924432	1.51	0.003282	0.778898	LOC100129917	uncharacterized LOC100129917	Hs2.350851.1	chr4	773994-775636	-
1564149_at	5.25	4.69	5.29	0.05	0.2	0.05	0.001257	0.519424	1.47	0.016545	0.999965	-1.03	0.252672	0.849627	-1.47	0.016545	0.999965	-1.51	0.00366	0.778898	1.03	0.252672	0.849627	1.51	0.00366	0.778898	LOC102723927	uncharacterized LOC102723927	Hs2.372194.1	chr2	242913028-242918857	+
201294_s_at	6.51	6.17	6.76	0.36	0.09	0.11	0.024992	0.746068	1.26	0.634857	0.999965	-1.19	0.067913	0.728488	-1.26	0.634857	0.999965	-1.5	0.001059	0.724439	1.19	0.067913	0.728488	1.5	0.001059	0.724439	WSB1	WD repeat and SOCS box containing 1	Hs.187991.0	chr17	25621138-25640924	+
210382_at	4	3.47	4.05	0.07	0.32	0.06	0.057938	0.787885	1.44	0.183053	0.999965	-1.04	0.128907	0.785624	-1.44	0.183053	0.999965	-1.5	0.053515	0.81306	1.04	0.128907	0.785624	1.5	0.053515	0.81306	SCTR	secretin receptor	g763533	chr2	120197449-120281823	-
213957_s_at	7.39	6.7	7.28	0.36	0.19	0.14	0.019794	0.746068	1.61	0.062958	0.999965	1.08	0.884611	0.991162	-1.61	0.062958	0.999965	-1.5	0.00379	0.778898	-1.08	0.884611	0.991162	1.5	0.00379	0.778898	CEP350	centrosomal protein 350kDa	Hs.92200.1	chr1	179966185-180053414	+
232238_at	8.54	8.02	8.61	0.16	0.17	0.13	0.003741	0.598533	1.43	0.018768	0.999965	-1.05	0.658979	0.95692	-1.43	0.018768	0.999965	-1.5	0.003943	0.778898	1.05	0.658979	0.95692	1.5	0.003943	0.778898	ASPM	abnormal spindle microtubule assembly	Hs.145479.0	chr1	197073859-197104330	-
243863_at	2.98	2.69	3.28	0.09	0.28	0.21	0.051717	0.77943	1.23	0.169809	0.999965	-1.23	0.182682	0.818409	-1.23	0.169809	0.999965	-1.5	0.045664	0.806399	1.23	0.182682	0.818409	1.5	0.045664	0.806399	ZCWPW2	zinc finger, CW type with PWWP domain 2	Hs.171295.0	chr3	28476714-28566343	+
211310_at	4.02	3.73	4.3	0.09	0.49	0.18	0.347002	0.913335	1.22	0.980229	0.999965	-1.22	0.050294	0.706195	-1.22	0.980229	0.999965	-1.49	0.301165	0.887918	1.22	0.050294	0.706195	1.49	0.301165	0.887918	EZH1	enhancer of zeste 1 polycomb repressive complex 2 subunit	g2934699	chr17	40855210-40882937	-
212079_s_at	6.76	6.19	6.76	0.2	0.22	0.14	0.020734	0.746068	1.48	0.054357	0.999965	-1	0.816828	0.983007	-1.48	0.054357	0.999965	-1.49	0.014792	0.799874	1	0.816828	0.983007	1.49	0.014792	0.799874	KMT2A	lysine (K)-specific methyltransferase 2A	Hs.199160.1	chr11	118307227-118396372	+
242024_at	4.12	3.96	4.53	0.36	0.45	0.15	0.128985	0.836796	1.12	0.930157	0.999965	-1.32	0.05933	0.717816	-1.12	0.930157	0.999965	-1.48	0.083386	0.822991	1.32	0.05933	0.717816	1.48	0.083386	0.822991			Hs.164159.0	chr7	139056799-139057756	+
1553122_s_at	5.29	4.78	5.34	0.2	0.01	0.29	0.035604	0.762479	1.42	0.007777	0.999965	-1.04	0.501797	0.926908	-1.42	0.007777	0.999965	-1.48	0.056771	0.81306	1.04	0.501797	0.926908	1.48	0.056771	0.81306	RBAK	RB-associated KRAB zinc finger	Hs2.396178.1	chr7	5085552-5106823	+
1560318_at	5.75	5.37	5.93	0.15	0.1	0.12	0.000817	0.519424	1.3	0.028167	0.999965	-1.13	0.03228	0.671325	-1.3	0.028167	0.999965	-1.48	0.000684	0.724439	1.13	0.03228	0.671325	1.48	0.000684	0.724439	ARHGAP29	Rho GTPase activating protein 29	Hs2.298991.1	chr1	94642182-94661497	-
227710_s_at	4.22	3.88	4.44	0.16	0.22	0.41	0.426817	0.931449	1.26	0.176921	0.999965	-1.17	0.834704	0.985107	-1.26	0.176921	0.999965	-1.47	0.291559	0.885995	1.17	0.834704	0.985107	1.47	0.291559	0.885995	TPT1-AS1	TPT1 antisense RNA 1	Hs.167791.3	chr13	45963869-45965884	+
230630_at	6.36	6.01	6.56	0.19	0.15	0.07	0.012434	0.692074	1.28	0.172173	0.999965	-1.15	0.093328	0.750541	-1.28	0.172173	0.999965	-1.47	0.003586	0.778898	1.15	0.093328	0.750541	1.47	0.003586	0.778898	AK4	adenylate kinase 4	Hs.292805.0	chr1	65694769-65695219	+
1552890_a_at	3.77	3.6	4.16	0.27	0.31	0.19	0.179325	0.86184	1.13	0.938893	0.999965	-1.31	0.113656	0.775012	-1.13	0.938893	0.999965	-1.47	0.11753	0.834709	1.31	0.113656	0.775012	1.47	0.11753	0.834709	CABP4	calcium binding protein 4	Hs2.143036.1	chr11	67222817-67226524	+
240399_at	4.9	4.58	5.12	0.08	0.28	0.17	0.131677	0.838145	1.25	0.404492	0.999965	-1.17	0.152332	0.799814	-1.25	0.404492	0.999965	-1.46	0.099445	0.829667	1.17	0.152332	0.799814	1.46	0.099445	0.829667			Hs.194600.0	chr5	14404793-14405200	+
1555591_at	5.04	4.55	5.1	0.15	0.26	0.08	0.003072	0.585755	1.4	0.034108	0.999965	-1.04	0.202018	0.824652	-1.4	0.034108	0.999965	-1.46	0.003824	0.778898	1.04	0.202018	0.824652	1.46	0.003824	0.778898	PIF1	PIF1 5'-to-3' DNA helicase	Hs2.287711.2	chr15	65115464-65116553	-
227223_at	6.46	5.98	6.52	0.16	0.27	0.24	0.047762	0.770833	1.39	0.064066	0.999965	-1.04	0.767016	0.974439	-1.39	0.064066	0.999965	-1.45	0.045024	0.806399	1.04	0.767016	0.974439	1.45	0.045024	0.806399	RBM39	RNA binding motif protein 39	Hs.145696.2	chr20	34327241-34330149	-
232291_at	5.4	5.42	5.96	0.18	0.11	0.05	0.001181	0.519424	-1.02	0.552726	0.999965	-1.48	0.004779	0.5298	1.02	0.552726	0.999965	-1.45	0.000346	0.707725	1.48	0.004779	0.5298	1.45	0.000346	0.707725	MIR17HG; MIR18A; MIR19A; MIR19B1; MIR20A; MIR92A1	miR-17-92 cluster host gene; microRNA 18a; microRNA 19a; microRNA 19b-1; microRNA 20a; microRNA 92a-1	Hs.24115.0	chr13	92004088-92006831	+
240971_x_at	4.23	3.87	4.4	0.39	0.64	0.11	0.913367	0.993269	1.29	0.95255	0.999965	-1.13	0.644778	0.955303	-1.29	0.95255	0.999965	-1.45	0.711035	0.968423	1.13	0.644778	0.955303	1.45	0.711035	0.968423			Hs.329273.0	chr13	113883315-113883616	+
230624_at	5.73	5.44	5.97	0.3	0.17	0.02	0.025714	0.750072	1.22	0.272475	0.999965	-1.18	0.139472	0.79448	-1.22	0.272475	0.999965	-1.44	0.001975	0.724439	1.18	0.139472	0.79448	1.44	0.001975	0.724439	SLC25A27	solute carrier family 25, member 27	Hs.145008.0	chr6	46645480-46645925	+
215912_at	3.01	2.64	3.16	0.05	0.35	0.2	0.382912	0.921407	1.3	0.515532	0.999965	-1.11	0.385247	0.89711	-1.3	0.515532	0.999965	-1.43	0.261614	0.875875	1.11	0.385247	0.89711	1.43	0.261614	0.875875	GNAO1	guanine nucleotide binding protein (G protein), alpha activating activity polypeptide O	Hs.296184.1	chr16	56374756-56378096	+
224567_x_at	12.54	12.21	12.73	0.06	0.06	0.07	2.7e-05	0.275323	1.25	0.003072	0.999965	-1.14	0.004002	0.519538	-1.25	0.003072	0.999965	-1.43	9.2e-05	0.690159	1.14	0.004002	0.519538	1.43	9.2e-05	0.690159	MALAT1	metastasis associated lung adenocarcinoma transcript 1 (non-protein coding)	Hs.279789.6	chr11	65266513-65269925	+
230833_at	3.35	2.95	3.46	0.04	0.18	0.08	0.009968	0.691503	1.32	0.048627	0.999965	-1.08	0.273808	0.857658	-1.32	0.048627	0.999965	-1.42	0.015393	0.799874	1.08	0.273808	0.857658	1.42	0.015393	0.799874	ACRBP	acrosin binding protein	Hs.20029.1	chr12	6747241-6748017	-
1555653_at	12.07	11.71	12.22	0.32	0.11	0.1	0.032177	0.755938	1.28	0.202881	0.999965	-1.11	0.266899	0.854886	-1.28	0.202881	0.999965	-1.42	0.001667	0.724439	1.11	0.266899	0.854886	1.42	0.001667	0.724439			Hs2Affx.1.415	chr2	178077510-178081245	+
1561210_at	2.07	1.77	2.28	0.11	0.15	0.12	0.022997	0.746068	1.23	0.255559	0.999965	-1.16	0.066092	0.728488	-1.23	0.255559	0.999965	-1.42	0.018089	0.799874	1.16	0.066092	0.728488	1.42	0.018089	0.799874	LOC101928539	uncharacterized LOC101928539	Hs2.434548.1	chr5	57186157-57194990	-
201101_s_at	10.71	10.04	10.53	0.21	0.22	0.08	0.012871	0.694247	1.59	0.040803	0.999965	1.13	0.62481	0.951632	-1.59	0.040803	0.999965	-1.41	0.01107	0.799874	-1.13	0.62481	0.951632	1.41	0.01107	0.799874	BCLAF1	BCL2-associated transcription factor 1	Hs.80338.0	chr6	136579432-136603827	-
233075_at	2.9	2.56	3.06	0.12	0.44	0.22	0.591772	0.955314	1.26	0.667872	0.999965	-1.12	0.48259	0.922204	-1.26	0.667872	0.999965	-1.41	0.39938	0.9082	1.12	0.48259	0.922204	1.41	0.39938	0.9082	HERC2P7	hect domain and RLD 2 pseudogene 7	Hs.146211.0	chr15	28500315-28517070	-
234283_at	3.74	3.14	3.64	0.12	0.31	0.15	0.014621	0.706872	1.51	0.032158	0.999965	1.07	0.403358	0.902473	-1.51	0.032158	0.999965	-1.41	0.030702	0.799874	-1.07	0.403358	0.902473	1.41	0.030702	0.799874			Hs.306336.0	chr22	32785814-32786513	-
213672_at	6.76	6.63	7.12	0.08	0.1	0.08	0.000377	0.50712	1.1	0.240786	0.999965	-1.28	0.001734	0.477404	-1.1	0.240786	0.999965	-1.4	0.000888	0.724439	1.28	0.001734	0.477404	1.4	0.000888	0.724439	MARS	methionyl-tRNA synthetase	Hs.279946.2	chr12	57908962-57910433	+
225899_x_at	6.96	6.69	7.17	0.05	0.33	0.11	0.119653	0.827022	1.21	0.694138	0.999965	-1.16	0.015488	0.622051	-1.21	0.694138	0.999965	-1.4	0.110804	0.833909	1.16	0.015488	0.622051	1.4	0.110804	0.833909	LINC01000; LINC01001; LINC01002; LOC100132062; LOC100132287; LOC100133182; LOC100133331; LOC102723580; LOC105373249; LOC729737	long intergenic non-protein coding RNA 1000; long intergenic non-protein coding RNA 1001; long intergenic non-protein coding RNA 1002; uncharacterized LOC100132062; uncharacterized LOC100132287; putative uncharacterized protein FLJ44672; uncharacterized L	Hs.326048.0	chr1	327832-328580	+
231929_at	3.55	3.29	3.77	0.16	0.18	0.13	0.063878	0.794294	1.2	0.247226	0.999965	-1.17	0.217762	0.8321	-1.2	0.247226	0.999965	-1.4	0.033134	0.801067	1.17	0.217762	0.8321	1.4	0.033134	0.801067	IKZF2	IKAROS family zinc finger 2	Hs.159115.0	chr2	213864421-213867171	-
240699_at	3.29	3.33	3.82	0.22	0.22	0.16	0.05502	0.785567	-1.03	0.840626	0.999965	-1.44	0.038017	0.682744	1.03	0.840626	0.999965	-1.4	0.051932	0.811914	1.44	0.038017	0.682744	1.4	0.051932	0.811914	SEC14L3	SEC14-like lipid binding 3	Hs.254969.0	chr22	30855216-30855693	-
242823_at	4.66	4.23	4.72	0.07	0.35	0.1	0.18633	0.865135	1.35	0.257302	0.999965	-1.04	0.695735	0.964644	-1.35	0.257302	0.999965	-1.4	0.154474	0.844626	1.04	0.695735	0.964644	1.4	0.154474	0.844626			Hs.283570.0	chr16	77465207-77468673	+
1558154_at	5.31	4.98	5.46	0.15	0.22	0.06	0.047887	0.771054	1.26	0.239511	0.999965	-1.11	0.14783	0.79806	-1.26	0.239511	0.999965	-1.4	0.025678	0.799874	1.11	0.14783	0.79806	1.4	0.025678	0.799874			Hs2.378778.1	chr17	73561358-73563545	+
1558577_at	3.5	3.19	3.68	0.05	0.28	0.26	0.229994	0.877817	1.23	0.453051	0.999965	-1.13	0.271753	0.857028	-1.23	0.453051	0.999965	-1.4	0.169245	0.844975	1.13	0.271753	0.857028	1.4	0.169245	0.844975	LOC148709	actin pseudogene	Hs2.170848.1	chr1	202830881-202844438	+
1565868_at	4.4	4	4.48	0.28	0.37	0.03	0.427069	0.931449	1.32	0.509419	0.999965	-1.06	0.65605	0.956567	-1.32	0.509419	0.999965	-1.4	0.207586	0.854455	1.06	0.65605	0.956567	1.4	0.207586	0.854455	CD44	CD44 molecule (Indian blood group)	Hs2.379512.1	chr11	35234096-35235544	+
206904_at	4.45	4.15	4.62	0.11	0.08	0.16	0.025903	0.750072	1.23	0.032155	0.999965	-1.13	0.433401	0.910881	-1.23	0.032155	0.999965	-1.39	0.019906	0.799874	1.13	0.433401	0.910881	1.39	0.019906	0.799874	MATN1	matrilin 1, cartilage matrix protein	Hs.150366.0	chr1	31184125-31196887	-
229274_at	5.9	5.54	6.01	0.04	0.22	0.1	0.039208	0.764968	1.28	0.139666	0.999965	-1.08	0.178591	0.81744	-1.28	0.139666	0.999965	-1.39	0.039183	0.801067	1.08	0.178591	0.81744	1.39	0.039183	0.801067	GNAS	GNAS complex locus	Hs.38057.0	chr20	57468656-57469603	+
232489_at	6.39	6.01	6.48	0.23	0.37	0.14	0.246207	0.883898	1.3	0.649531	0.999965	-1.07	0.174617	0.815303	-1.3	0.649531	0.999965	-1.39	0.138751	0.842246	1.07	0.174617	0.815303	1.39	0.138751	0.842246	TRMT13	tRNA methyltransferase 13 homolog (S. cerevisiae)	Hs.40337.2	chr1	100598720-100610123	+
232958_at	4.54	4.31	4.79	0.15	0.51	0.17	0.104218	0.815364	1.17	0.406731	0.999965	-1.19	0.060906	0.720821	-1.17	0.406731	0.999965	-1.39	0.079458	0.81907	1.19	0.060906	0.720821	1.39	0.079458	0.81907			Hs.60090.0	chr14	51388161-51390015	-
236232_at	5.11	4.79	5.26	0.09	0.2	0.11	0.028827	0.751218	1.25	0.220634	0.999965	-1.12	0.061315	0.720942	-1.25	0.220634	0.999965	-1.39	0.025746	0.799874	1.12	0.061315	0.720942	1.39	0.025746	0.799874	LOC101928762	uncharacterized LOC101928762	Hs.145038.0	chr16	31053705-31054282	+
241521_at	3.05	2.69	3.17	0.19	0.42	0.07	0.468554	0.938535	1.28	0.450349	0.999965	-1.09	0.96862	0.997202	-1.28	0.450349	0.999965	-1.39	0.322334	0.892967	1.09	0.96862	0.997202	1.39	0.322334	0.892967	LOC105378739	uncharacterized LOC105378739	Hs.98895.0	chr1	56381284-56381708	-
1557366_at	2.45	2.34	2.81	0.15	0.08	0.09	0.00218	0.569202	1.08	0.155855	0.999965	-1.29	0.021476	0.651214	-1.08	0.155855	0.999965	-1.39	0.000946	0.724439	1.29	0.021476	0.651214	1.39	0.000946	0.724439	CCDC144B	coiled-coil domain containing 144B (pseudogene)	Hs2.399769.1	chr17	20224459-20246122	+
1557895_at	4.29	3.82	4.29	0.27	0.38	0.12	0.116608	0.826786	1.39	0.321562	0.999965	-1	0.279496	0.859872	-1.39	0.321562	0.999965	-1.39	0.056474	0.81306	1	0.279496	0.859872	1.39	0.056474	0.81306	LOC105371232	uncharacterized LOC105371232	Hs2.375092.1	chr17	20434940-20436014	-
1569061_at	3.68	3.28	3.75	0.1	0.21	0.03	0.022151	0.746068	1.32	0.107349	0.999965	-1.05	0.223335	0.836206	-1.32	0.107349	0.999965	-1.39	0.021035	0.799874	1.05	0.223335	0.836206	1.39	0.021035	0.799874	IQGAP3	IQ motif containing GTPase activating protein 3	Hs2.133294.1	chr1	156495197-156542396	-
207693_at	4.66	4.34	4.8	0.09	0.22	0.08	0.058225	0.788551	1.25	0.191844	0.999965	-1.1	0.206366	0.826669	-1.25	0.191844	0.999965	-1.38	0.046002	0.806399	1.1	0.206366	0.826669	1.38	0.046002	0.806399	CACNB4	calcium channel, voltage-dependent, beta 4 subunit	g4502536	chr2	152695440-152955593	-
230272_at	4.93	4.89	5.36	0.21	0.06	0.18	0.002898	0.585755	1.03	0.580081	0.999965	-1.34	0.008241	0.568271	-1.03	0.580081	0.999965	-1.38	0.004299	0.785387	1.34	0.008241	0.568271	1.38	0.004299	0.785387	LINC00461	long intergenic non-protein coding RNA 461	Hs.12827.0	chr5	87960263-87960943	-
232754_at	5.13	4.77	5.23	0.33	0.45	0.16	0.467974	0.938494	1.28	0.780518	0.999965	-1.07	0.314371	0.874643	-1.28	0.780518	0.999965	-1.38	0.258278	0.875776	1.07	0.314371	0.874643	1.38	0.258278	0.875776			Hs.269767.0	chr6	49453479-49454605	+
1563792_at	3.38	3.15	3.61	0.06	0.38	0.38	0.535667	0.948599	1.17	0.987546	0.999965	-1.18	0.333455	0.880372	-1.17	0.987546	0.999965	-1.38	0.436014	0.916657	1.18	0.333455	0.880372	1.38	0.436014	0.916657	AMN	amnion associated transmembrane protein	Hs2.376552.1	chr14	103394981-103399933	+
1567623_at	3.88	3.61	4.08	0.1	0.07	0.19	0.008721	0.681062	1.2	0.01529	0.999965	-1.15	0.185261	0.819887	-1.2	0.01529	0.999965	-1.38	0.009211	0.799874	1.15	0.185261	0.819887	1.38	0.009211	0.799874	ABLIM2	actin binding LIM protein family, member 2	Hs2.382614.1	chr4	8021189-8021398	-
204840_s_at	7.13	6.72	7.17	0.19	0.23	0.14	0.141542	0.844135	1.33	0.185723	0.999965	-1.03	0.870611	0.989441	-1.33	0.185723	0.999965	-1.37	0.081997	0.821198	1.03	0.870611	0.989441	1.37	0.081997	0.821198	EEA1	early endosome antigen 1	Hs.2864.0	chr12	93168271-93323103	-
208406_s_at	4.8	4.24	4.69	0.1	0.27	0.26	0.187137	0.865546	1.48	0.083948	0.999965	1.08	0.363828	0.889772	-1.48	0.083948	0.999965	-1.37	0.311594	0.890348	-1.08	0.363828	0.889772	1.37	0.311594	0.890348	GRAP2	GRB2-related adaptor protein 2	g4758475	chr22	40297163-40367145	+
213596_at	5.78	5.64	6.1	0.15	0.25	0.1	0.029567	0.755938	1.11	0.387559	0.999965	-1.24	0.030896	0.668874	-1.11	0.387559	0.999965	-1.37	0.022913	0.799874	1.24	0.030896	0.668874	1.37	0.022913	0.799874	CASP4	caspase 4	Hs.321247.0	chr11	104813596-104822710	-
215325_x_at	3.55	3.19	3.64	0.11	0.39	0.35	0.850906	0.987873	1.29	0.561937	0.999965	-1.06	0.780977	0.97693	-1.29	0.561937	0.999965	-1.37	0.774926	0.976621	1.06	0.780977	0.97693	1.37	0.774926	0.976621	CBARP	calcium channel, voltage-dependent, beta subunit associated regulatory protein	Hs.193187.0	chr19	1229177-1237990	-
221426_s_at	4.56	4.17	4.63	0.08	0.22	0.21	0.20352	0.868992	1.31	0.118195	0.999965	-1.05	0.901269	0.992719	-1.31	0.118195	0.999965	-1.37	0.18795	0.850967	1.05	0.901269	0.992719	1.37	0.18795	0.850967	OR3A3	olfactory receptor, family 3, subfamily A, member 3	g13562103	chr17	3323861-3324827	+
231276_at	5.08	4.69	5.15	0.14	0.05	0.2	0.058017	0.788216	1.31	0.026557	0.999965	-1.05	0.746535	0.972467	-1.31	0.026557	0.999965	-1.37	0.04226	0.804077	1.05	0.746535	0.972467	1.37	0.04226	0.804077			Hs.150741.1	chr11	14665797-14666308	-
232220_at	4.08	3.68	4.14	0.02	0.35	0.26	0.526862	0.947616	1.32	0.374364	0.999965	-1.04	0.972144	0.997393	-1.32	0.374364	0.999965	-1.37	0.401556	0.908723	1.04	0.972144	0.997393	1.37	0.401556	0.908723	S100A8	S100 calcium binding protein A8	Hs.321705.0	chr1	153392877-153396129	-
233187_s_at	3.42	3.02	3.48	0.14	0.17	0.17	0.026932	0.750936	1.32	0.06686	0.999965	-1.04	0.395	0.900006	-1.32	0.06686	0.999965	-1.37	0.020081	0.799874	1.04	0.395	0.900006	1.37	0.020081	0.799874			Hs.44131.4	chr10	74994301-74995396	-
239926_at	5.32	4.79	5.25	0.19	0.17	0.16	0.07966	0.79997	1.44	0.067172	0.999965	1.05	0.534399	0.934653	-1.44	0.067172	0.999965	-1.37	0.081861	0.820932	-1.05	0.534399	0.934653	1.37	0.081861	0.820932	PCF11-AS1	PCF11 anstisense RNA 1	Hs.186530.0	chr11	82897679-82898142	-
212384_at	7.34	7.29	7.74	0.18	0.46	0.09	0.049257	0.773011	1.04	0.353393	0.999965	-1.31	0.021931	0.651427	-1.04	0.353393	0.999965	-1.36	0.039037	0.801067	1.31	0.021931	0.651427	1.36	0.039037	0.801067	ATP6V1G2-DDX39B; DDX39B	ATP6V1G2-DDX39B readthrough (NMD candidate); DEAD (Asp-Glu-Ala-Asp) box polypeptide 39B	Hs.55296.2	chr6	31497998-31500821	-
216798_at	3.35	3.12	3.57	0.19	0.28	0.1	0.153298	0.848127	1.18	0.605111	0.999965	-1.16	0.111714	0.77268	-1.18	0.605111	0.999965	-1.36	0.085143	0.822991	1.16	0.111714	0.77268	1.36	0.085143	0.822991	FLJ23519; RNH1	uncharacterized protein FLJ23519; ribonuclease/angiogenin inhibitor 1	Hs.306907.0	chr11	500846-503183	-
228506_at	5.4	5.38	5.82	0.18	0.06	0.11	0.004769	0.616235	1.02	0.289543	0.999965	-1.33	0.031549	0.670366	-1.02	0.289543	0.999965	-1.36	0.001282	0.724439	1.33	0.031549	0.670366	1.36	0.001282	0.724439	NSMCE4A	NSE4 homolog A, SMC5-SMC6 complex component	Hs.258798.3	chr10	123716608-123722846	-
230683_at	4.61	4.23	4.67	0.06	0.38	0.14	0.309909	0.901146	1.3	0.460417	0.999965	-1.04	0.282526	0.862422	-1.3	0.460417	0.999965	-1.36	0.214827	0.857932	1.04	0.282526	0.862422	1.36	0.214827	0.857932			Hs.39987.0	chr20	56803993-56804402	-
236173_s_at	2.76	2.65	3.09	0.12	0.22	0.19	0.050966	0.778514	1.08	0.697128	0.999965	-1.25	0.051035	0.706456	-1.08	0.697128	0.999965	-1.36	0.053299	0.81306	1.25	0.051035	0.706456	1.36	0.053299	0.81306	LRIG1	leucine-rich repeats and immunoglobulin-like domains 1	Hs.121706.0	chr3	66465369-66550708	+
236431_at	4.55	4.3	4.74	0.19	0.32	0.14	0.371026	0.918575	1.19	0.887656	0.999965	-1.14	0.174977	0.815303	-1.19	0.887656	0.999965	-1.36	0.246087	0.871227	1.14	0.174977	0.815303	1.36	0.246087	0.871227	U2SURP	U2 snRNP-associated SURP domain containing	Hs.114274.0	chr3	142769978-142770447	+
236480_at	5.1	4.72	5.16	0.17	0.35	0.22	0.203268	0.868992	1.31	0.442741	0.999965	-1.04	0.261731	0.85256	-1.31	0.442741	0.999965	-1.36	0.129425	0.838394	1.04	0.261731	0.85256	1.36	0.129425	0.838394	MIR210HG	MIR210 host gene	Hs.154077.0	chr11	565659-566105	-
1556850_at	4	3.77	4.22	0.16	0.21	0.12	0.045987	0.769727	1.17	0.859641	0.999965	-1.16	0.031912	0.670366	-1.17	0.859641	0.999965	-1.36	0.038183	0.801067	1.16	0.031912	0.670366	1.36	0.038183	0.801067	CEP290	centrosomal protein 290kDa	Hs2.401404.1	chr12	88450681-88452835	+
215123_at	5.36	4.95	5.38	0.26	0.44	0.2	0.243208	0.881842	1.33	0.403996	0.999965	-1.02	0.41116	0.905003	-1.33	0.403996	0.999965	-1.35	0.135883	0.842246	1.02	0.41116	0.905003	1.35	0.135883	0.842246	LOC101060275; LOC105376851; NPIPA2; NPIPA3; NPIPB11; NPIPB1P; NPIPB3; NPIPB4; NPIPB5	nuclear pore complex-interacting protein family member B4-like; uncharacterized LOC105376851; nuclear pore complex interacting protein family, member A2; nuclear pore complex interacting protein family, member A3; nuclear pore complex interacting protein	Hs.194637.3	chr16	22523350-22525827	+
222074_at	4.74	4.48	4.91	0.11	0.24	0.18	0.190812	0.866714	1.2	0.280246	0.999965	-1.12	0.447381	0.91472	-1.2	0.280246	0.999965	-1.35	0.128101	0.837912	1.12	0.447381	0.91472	1.35	0.128101	0.837912	UROD	uroporphyrinogen decarboxylase	Hs.78601.1	chr1	45480219-45481245	+
232979_at	4.67	4.33	4.77	0.02	0.24	0.1	0.071291	0.796587	1.27	0.200066	0.999965	-1.07	0.177829	0.816834	-1.27	0.200066	0.999965	-1.35	0.064962	0.81306	1.07	0.177829	0.816834	1.35	0.064962	0.81306			Hs.306410.0	chr17	46657699-46659623	-
233202_at	2.64	2.59	3.02	0.13	0.25	0.08	0.019022	0.744352	1.04	0.720103	0.999965	-1.3	0.00647	0.547343	-1.04	0.720103	0.999965	-1.35	0.021755	0.799874	1.3	0.00647	0.547343	1.35	0.021755	0.799874	CNTNAP3; CNTNAP3B; LOC100289279	contactin associated protein-like 3; contactin associated protein-like 3B; contactin associated protein-like 3-like	Hs.212839.2	chr9	43737338-43909300	+
239032_at	3.4	3.15	3.58	0.25	0.31	0.25	0.346541	0.913242	1.19	0.669472	0.999965	-1.13	0.327997	0.878649	-1.19	0.669472	0.999965	-1.35	0.198328	0.852693	1.13	0.327997	0.878649	1.35	0.198328	0.852693			Hs.130835.0	chr1	169352163-169352652	+
240143_at	2.53	2.52	2.96	0.25	0.33	0.18	0.483752	0.941162	1	0.933456	0.999965	-1.35	0.279058	0.859872	-1	0.933456	0.999965	-1.35	0.313812	0.890776	1.35	0.279058	0.859872	1.35	0.313812	0.890776			Hs.291502.0	chr2	207468198-207468685	+
244656_at	4.88	4.38	4.81	0.11	0.26	0.22	0.21247	0.87274	1.42	0.108471	0.999965	1.05	0.319369	0.87625	-1.42	0.108471	0.999965	-1.35	0.364241	0.899431	-1.05	0.319369	0.87625	1.35	0.364241	0.899431	RASL10B	RAS-like, family 10, member B	Hs.24986.1	chr17	34068433-34070539	+
1552774_a_at	4.89	4.7	5.13	0.18	0.18	0.11	0.056029	0.786354	1.14	0.555676	0.999965	-1.18	0.077449	0.736805	-1.14	0.555676	0.999965	-1.35	0.026856	0.799874	1.18	0.077449	0.736805	1.35	0.026856	0.799874	SLC25A27	solute carrier family 25, member 27	Hs2.40510.1	chr6	46620929-46644191	+
1558088_a_at	5.32	5.14	5.57	0.06	0.32	0.06	0.036904	0.764276	1.14	0.361574	0.999965	-1.18	0.002968	0.499044	-1.14	0.361574	0.999965	-1.35	0.037244	0.801067	1.18	0.002968	0.499044	1.35	0.037244	0.801067	UBE2I	ubiquitin conjugating enzyme E2I	Hs2.302903.1	chr16	1364018-1367126	+
208209_s_at	3.46	3.16	3.58	0.13	0.22	0.14	0.141691	0.844135	1.23	0.368897	0.999965	-1.09	0.237367	0.843211	-1.23	0.368897	0.999965	-1.34	0.088788	0.823481	1.09	0.237367	0.843211	1.34	0.088788	0.823481	C4BPB	complement component 4 binding protein, beta	g4502504	chr1	207262207-207273338	+
212808_at	6.24	5.83	6.25	0.18	0.23	0.05	0.057464	0.786725	1.33	0.126374	0.999965	-1.01	0.973006	0.997492	-1.33	0.126374	0.999965	-1.34	0.035114	0.801067	1.01	0.973006	0.997492	1.34	0.035114	0.801067	NFATC2IP	nuclear factor of activated T-cells, cytoplasmic, calcineurin-dependent 2 interacting protein	Hs.274417.1	chr16	28962333-28977008	+
216629_at	3.56	3.43	3.85	0.07	0.24	0.15	0.043791	0.766579	1.09	0.277889	0.999965	-1.23	0.070365	0.731625	-1.09	0.277889	0.999965	-1.34	0.041132	0.801067	1.23	0.070365	0.731625	1.34	0.041132	0.801067	SRRM2	serine/arginine repetitive matrix 2	Hs.197114.2	chr16	2813433-2819778	+
216679_at	3.96	3.63	4.06	0.25	0.24	0.05	0.179708	0.86184	1.25	0.377003	0.999965	-1.07	0.445371	0.914675	-1.25	0.377003	0.999965	-1.34	0.05449	0.81306	1.07	0.445371	0.914675	1.34	0.05449	0.81306	DDR1-AS1	DDR1 antisense RNA 1 (head to head)	Hs.306476.0	chr6	30835448-30843695	+
219387_at	9.09	8.73	9.15	0.12	0.11	0.06	0.003013	0.585755	1.28	0.021757	0.999965	-1.05	0.767922	0.974664	-1.28	0.021757	0.999965	-1.34	0.001914	0.724439	1.05	0.767922	0.974664	1.34	0.001914	0.724439	CCDC88A	coiled-coil domain containing 88A	g8923837	chr2	55561453-55646749	-
224030_s_at	5.81	5.82	6.24	0.32	0.18	0.33	0.310931	0.901528	-1.01	0.710129	0.999965	-1.35	0.337842	0.881754	1.01	0.710129	0.999965	-1.34	0.163037	0.844975	1.35	0.337842	0.881754	1.34	0.163037	0.844975	TCAF1	TRPM8 channel-associated factor 1	g7770228	chr7	143548467-143549946	+
237954_x_at	3.13	3.03	3.45	0.05	0.15	0.09	0.003338	0.585755	1.07	0.273771	0.999965	-1.25	0.004473	0.5298	-1.07	0.273771	0.999965	-1.34	0.006509	0.788107	1.25	0.004473	0.5298	1.34	0.006509	0.788107	ARHGEF40	Rho guanine nucleotide exchange factor (GEF) 40	Hs.23917.0	chr14	21554552-21554851	-
1552677_a_at	4.59	4.3	4.72	0.16	0.14	0.11	0.021415	0.746068	1.23	0.257518	0.999965	-1.09	0.084516	0.742154	-1.23	0.257518	0.999965	-1.34	0.009753	0.799874	1.09	0.084516	0.742154	1.34	0.009753	0.799874	DIP2A	disco-interacting protein 2 homolog A	Hs2.322903.1	chr21	47878901-47988738	+
1552973_at	3.73	3.44	3.86	0.08	0.32	0.05	0.213777	0.87274	1.22	0.597787	0.999965	-1.09	0.02086	0.650216	-1.22	0.597787	0.999965	-1.34	0.15334	0.844626	1.09	0.02086	0.650216	1.34	0.15334	0.844626	WNT9B	wingless-type MMTV integration site family, member 9B	Hs2.350957.1	chr17	44928974-44954437	+
1555106_a_at	6.99	6.68	7.1	0.16	0.34	0.09	0.067537	0.796587	1.24	0.294338	0.999965	-1.08	0.089208	0.74741	-1.24	0.294338	0.999965	-1.34	0.046575	0.806399	1.08	0.089208	0.74741	1.34	0.046575	0.806399	CTDSPL2	CTD small phosphatase like 2	Hs2.104336.2	chr15	44719990-44816455	+
211600_at	10.04	9.72	10.13	0.19	0.08	0.1	0.004953	0.616235	1.25	0.087149	0.999965	-1.06	0.100421	0.75986	-1.25	0.087149	0.999965	-1.33	0.00099	0.724439	1.06	0.100421	0.75986	1.33	0.00099	0.724439	PTPRO	protein tyrosine phosphatase, receptor type, O	g885925	chr12	15475486-15750327	+
212177_at	7.51	7.53	7.94	0.12	0.1	0.08	0.001585	0.522104	-1.01	0.434672	0.999965	-1.34	0.005785	0.541775	1.01	0.434672	0.999965	-1.33	0.001496	0.724439	1.34	0.005785	0.541775	1.33	0.001496	0.724439	PNISR	PNN-interacting serine/arginine-rich protein	Hs.18368.2	chr6	99846533-99851387	-
221606_s_at	8.81	8.42	8.83	0.1	0.41	0.19	0.44363	0.934955	1.31	0.570282	0.999965	-1.02	0.388111	0.897754	-1.31	0.570282	0.999965	-1.33	0.29459	0.886017	1.02	0.388111	0.897754	1.33	0.29459	0.886017	HMGN5	high mobility group nucleosome binding domain 5	g13529139	chrX	80369569-80377137	-
222094_at	5.75	5.61	6.02	0.11	0.2	0.11	0.087467	0.80493	1.1	0.522298	0.999965	-1.21	0.082412	0.739775	-1.1	0.522298	0.999965	-1.33	0.061444	0.81306	1.21	0.082412	0.739775	1.33	0.061444	0.81306	LOC105369236; SLX1A; SLX1A-SULT1A3; SLX1B; SLX1B-SULT1A4	structure-specific endonuclease subunit SLX1-like; SLX1 homolog A, structure-specific endonuclease subunit; SLX1A-SULT1A3 readthrough (NMD candidate); SLX1 homolog B, structure-specific endonuclease subunit; SLX1B-SULT1A4 readthrough (NMD candidate)	Hs.326067.1	chr16	29468627-29469538	+
228376_at	3.92	3.52	3.93	0.2	0.22	0.06	0.10123	0.81261	1.32	0.176906	0.999965	-1.01	0.928435	0.994952	-1.32	0.176906	0.999965	-1.33	0.048223	0.806399	1.01	0.928435	0.994952	1.33	0.048223	0.806399	GGTA1P	glycoprotein, alpha-galactosyltransferase 1 pseudogene	Hs.97469.0	chr9	124217317-124230191	-
228556_at	7.48	6.93	7.34	0.13	0.14	0.03	0.004864	0.616235	1.46	0.022182	0.999965	1.1	0.244585	0.845965	-1.46	0.022182	0.999965	-1.33	0.006709	0.793284	-1.1	0.244585	0.845965	1.33	0.006709	0.793284	YTHDC1	YTH domain containing 1	Hs.331938.0	chr4	69202979-69215791	-
232085_at	4.42	4.08	4.49	0.03	0.19	0.1	0.020879	0.746068	1.26	0.067321	0.999965	-1.06	0.390324	0.898572	-1.26	0.067321	0.999965	-1.33	0.027336	0.799874	1.06	0.390324	0.898572	1.33	0.027336	0.799874	MAPK8IP3	mitogen-activated protein kinase 8 interacting protein 3	Hs.199417.0	chr16	1756241-1797134	+
234610_at	3.52	3.52	3.93	0.19	0.36	0.14	0.14553	0.846656	1	0.746839	0.999965	-1.33	0.06045	0.719724	-1	0.746839	0.999965	-1.33	0.105671	0.832847	1.33	0.06045	0.719724	1.33	0.105671	0.832847	HSPA12B	heat shock 70kD protein 12B	Hs.302110.0	chr20	3722951-3732761	+
237122_at	2.19	1.99	2.39	0.31	0.39	0.03	0.35792	0.914947	1.15	0.403759	0.999965	-1.15	0.862144	0.988404	-1.15	0.403759	0.999965	-1.33	0.181295	0.849457	1.15	0.862144	0.988404	1.33	0.181295	0.849457	WDR7	WD repeat domain 7	Hs.200983.0	chr18	54698161-54698828	+
239328_at	3.53	3.24	3.65	0.05	0.18	0.08	0.039643	0.764968	1.22	0.198114	0.999965	-1.09	0.082483	0.739775	-1.22	0.198114	0.999965	-1.33	0.036654	0.801067	1.09	0.082483	0.739775	1.33	0.036654	0.801067	LOC105371602	uncharacterized LOC105371602	Hs.196142.0	chr1	167611380-167612473	+
1556950_s_at	6.23	5.99	6.4	0.13	0.41	0.03	0.123028	0.831034	1.18	0.268526	0.999965	-1.12	0.222042	0.834886	-1.18	0.268526	0.999965	-1.33	0.092455	0.828131	1.12	0.222042	0.834886	1.33	0.092455	0.828131	SERPINB6	serpin peptidase inhibitor, clade B (ovalbumin), member 6	Hs2.406908.1	chr6	2966567-2968803	-
1558820_a_at	3.56	3.45	3.86	0.13	0.14	0.09	0.016527	0.724973	1.08	0.342952	0.999965	-1.24	0.040381	0.690597	-1.08	0.342952	0.999965	-1.33	0.010885	0.799874	1.24	0.040381	0.690597	1.33	0.010885	0.799874	CCDC178	coiled-coil domain containing 178	Hs2.98633.1	chr18	30517374-30554646	-
1562161_at	3.9	3.67	4.08	0.1	0.16	0.18	0.020565	0.746068	1.17	0.085625	0.999965	-1.13	0.153865	0.8001	-1.17	0.085625	0.999965	-1.33	0.01889	0.799874	1.13	0.153865	0.8001	1.33	0.01889	0.799874			Hs2.384659.1	chr13	28198329-28198860	+
203479_s_at	6.85	6.12	6.53	0.4	0.09	0.07	0.041215	0.764968	1.66	0.081719	0.999965	1.26	0.623299	0.95131	-1.66	0.081719	0.999965	-1.32	0.000745	0.724439	-1.26	0.623299	0.95131	1.32	0.000745	0.724439	OTUD4	OTU deubiquitinase 4	Hs.89519.0	chr4	146054802-146060364	-
206790_s_at	11.07	10.73	11.13	0.08	0.22	0.02	0.060748	0.789744	1.27	0.203181	0.999965	-1.04	0.146712	0.797707	-1.27	0.203181	0.999965	-1.32	0.048587	0.806399	1.04	0.146712	0.797707	1.32	0.048587	0.806399	NDUFB1	NADH dehydrogenase (ubiquinone) 1 beta subcomplex, 1, 7kDa	g4758775	chr14	92582469-93000909	-
210922_at	4.29	3.97	4.37	0.06	0.3	0.16	0.343776	0.912987	1.25	0.508789	0.999965	-1.05	0.329688	0.879466	-1.25	0.508789	0.999965	-1.32	0.23395	0.864813	1.05	0.329688	0.879466	1.32	0.23395	0.864813			g12653956	chr19	38675015-38676897	+
214196_s_at	6.2	6.06	6.46	0.04	0.16	0.07	0.013908	0.702552	1.1	0.681275	0.999965	-1.2	0.003386	0.505134	-1.1	0.681275	0.999965	-1.32	0.023321	0.799874	1.2	0.003386	0.505134	1.32	0.023321	0.799874	TPP1	tripeptidyl peptidase I	Hs.20478.1	chr11	6637759-6638272	-
215175_at	4.35	3.94	4.34	0.08	0.35	0.09	0.331404	0.909358	1.33	0.312271	0.999965	1	0.663994	0.95789	-1.33	0.312271	0.999965	-1.32	0.292371	0.885995	-1	0.663994	0.95789	1.32	0.292371	0.885995	PCNX	pecanex homolog (Drosophila)	Hs.225967.0	chr14	71374121-71479535	+
217594_at	4.24	4.31	4.71	0.13	0.16	0.2	0.043731	0.766579	-1.05	0.51338	0.999965	-1.39	0.034681	0.674397	1.05	0.51338	0.999965	-1.32	0.084524	0.822991	1.39	0.034681	0.674397	1.32	0.084524	0.822991	ZCCHC11	zinc finger, CCHC domain containing 11	Hs.217305.0	chr1	52928192-52937776	-
225846_at	2.46	2.1	2.5	0.25	0.38	0.1	0.572852	0.952305	1.29	0.528766	0.999965	-1.02	0.903154	0.992848	-1.29	0.528766	0.999965	-1.32	0.354576	0.898146	1.02	0.903154	0.992848	1.32	0.354576	0.898146	ESRP1	epithelial splicing regulatory protein 1	Hs.24743.1	chr8	95686613-95719694	+
228047_at	6.13	5.88	6.28	0.08	0.16	0.1	0.032753	0.758415	1.19	0.197219	0.999965	-1.11	0.103577	0.764683	-1.19	0.197219	0.999965	-1.32	0.026508	0.799874	1.11	0.103577	0.764683	1.32	0.026508	0.799874	SNORA72	small nucleolar RNA, H/ACA box 72	Hs.111222.1	chr8	99053882-99054799	-
230629_s_at	7.42	7.14	7.54	0.24	0.17	0.06	0.076801	0.797765	1.22	0.151087	0.999965	-1.08	0.914593	0.993381	-1.22	0.151087	0.999965	-1.32	0.017952	0.799874	1.08	0.914593	0.993381	1.32	0.017952	0.799874	EP400	E1A binding protein p400	Hs.14291.0	chr12	132471243-132475211	+
233726_at	4.06	3.83	4.23	0.05	0.16	0.21	0.119437	0.827022	1.17	0.21351	0.999965	-1.13	0.260843	0.851643	-1.17	0.21351	0.999965	-1.32	0.095141	0.828131	1.13	0.260843	0.851643	1.32	0.095141	0.828131			Hs.306325.0	chr5	118522751-118523859	-
236540_at	4.25	3.97	4.37	0.05	0.31	0.13	0.195589	0.867635	1.21	0.328737	0.999965	-1.09	0.319635	0.876271	-1.21	0.328737	0.999965	-1.32	0.145073	0.842246	1.09	0.319635	0.876271	1.32	0.145073	0.842246	TPGS2	tubulin polyglutamylase complex subunit 2	Hs.48285.0	chr18	34357611-34358175	-
236603_at	3.17	3.04	3.45	0.11	0.21	0.25	0.055954	0.786354	1.09	0.298601	0.999965	-1.21	0.117566	0.777845	-1.09	0.298601	0.999965	-1.32	0.050306	0.807638	1.21	0.117566	0.777845	1.32	0.050306	0.807638			Hs.66114.0	chr9	37858417-37858853	-
242729_at	4.12	3.98	4.37	0.05	0.35	0.03	0.230584	0.878551	1.1	0.77711	0.999965	-1.2	0.000316	0.379012	-1.1	0.77711	0.999965	-1.32	0.296513	0.886563	1.2	0.000316	0.379012	1.32	0.296513	0.886563			Hs.166999.0	chr2	179481374-179481847	+
242822_at	3.9	3.71	4.11	0.11	0.21	0.01	0.05674	0.786725	1.14	0.523542	0.999965	-1.15	0.016193	0.629094	-1.14	0.523542	0.999965	-1.32	0.041214	0.801067	1.15	0.016193	0.629094	1.32	0.041214	0.801067	LOC102723847	uncharacterized LOC102723847	Hs.112607.0	chr4_gl000193_random	73408-73794	-
242924_at	3.44	3.19	3.59	0.25	0.47	0.04	0.765651	0.980514	1.19	0.966799	0.999965	-1.11	0.292299	0.868314	-1.19	0.966799	0.999965	-1.32	0.593523	0.950546	1.11	0.292299	0.868314	1.32	0.593523	0.950546			Hs.253840.0	chr22	28296463-28297355	-
1552680_a_at	8.78	8.37	8.76	0.12	0.15	0.07	0.002659	0.585755	1.33	0.012611	0.999965	1.01	0.307541	0.871441	-1.33	0.012611	0.999965	-1.32	0.005448	0.788107	-1.01	0.307541	0.871441	1.32	0.005448	0.788107	CASC5	cancer susceptibility candidate 5	Hs2.283099.2	chr15	40886446-40954400	+
1557630_s_at	4.15	3.91	4.3	0.07	0.11	0.17	0.034006	0.761989	1.19	0.042116	0.999965	-1.11	0.332003	0.879912	-1.19	0.042116	0.999965	-1.32	0.032018	0.801067	1.11	0.332003	0.879912	1.32	0.032018	0.801067			Hs2.331219.1	chr12	80329043-80331231	+
1558887_at	3	2.65	3.05	0.2	0.3	0.22	0.392828	0.923152	1.27	0.285372	0.999965	-1.03	0.886416	0.991286	-1.27	0.285372	0.999965	-1.32	0.286815	0.884119	1.03	0.886416	0.991286	1.32	0.286815	0.884119	ZNF321P; ZNF816-ZNF321P	zinc finger protein 321, pseudogene; ZNF816-ZNF321P readthrough	Hs2.146844.1	chr19	53430387-53445847	-
1559439_s_at	5.89	5.74	6.15	0.15	0.19	0.08	0.072234	0.796587	1.11	0.43711	0.999965	-1.2	0.101278	0.761367	-1.11	0.43711	0.999965	-1.32	0.035589	0.801067	1.2	0.101278	0.761367	1.32	0.035589	0.801067	C21orf58	chromosome 21 open reading frame 58	Hs2.236572.4	chr21	47721220-47739131	-
1569683_at	4.11	3.85	4.25	0.17	0.11	0.13	0.034728	0.762479	1.19	0.070697	0.999965	-1.1	0.668394	0.959047	-1.19	0.070697	0.999965	-1.32	0.015768	0.799874	1.1	0.668394	0.959047	1.32	0.015768	0.799874	XYLB	xylulokinase homolog (H. influenzae)	Hs2.403387.1	chr3	38388250-38397958	+
205464_at	3.87	3.61	4	0.22	0.19	0.09	0.109357	0.819558	1.2	0.168727	0.999965	-1.09	0.97421	0.997681	-1.2	0.168727	0.999965	-1.31	0.042452	0.804077	1.09	0.97421	0.997681	1.31	0.042452	0.804077	SCNN1B	sodium channel, non voltage gated 1 beta subunit	g4506816	chr16	23313639-23392616	+
208492_at	5.08	4.72	5.11	0.02	0.14	0.07	0.003401	0.585755	1.28	0.017052	0.999965	-1.02	0.841933	0.986253	-1.28	0.017052	0.999965	-1.31	0.008784	0.799874	1.02	0.841933	0.986253	1.31	0.008784	0.799874	RFXAP	regulatory factor X-associated protein	g4506500	chr13	37393494-37401890	+
209133_s_at	5.02	4.82	5.21	0.06	0.24	0.18	0.402255	0.924658	1.15	0.63062	0.999965	-1.13	0.342206	0.883544	-1.15	0.63062	0.999965	-1.31	0.279036	0.881836	1.13	0.342206	0.883544	1.31	0.279036	0.881836	COMMD4	COMM domain containing 4	g12053248	chr15	75630401-75634268	+
209574_s_at	3.47	2.98	3.37	0.17	0.39	0.23	0.764086	0.980514	1.41	0.536122	0.999965	1.08	0.65486	0.956482	-1.41	0.536122	0.999965	-1.31	0.711989	0.968423	-1.08	0.65486	0.956482	1.31	0.711989	0.968423	LDLRAD4	low density lipoprotein receptor class A domain containing 4	Hs.153498.2	chr18	13278099-13653093	+
210000_s_at	2.35	2.18	2.57	0.12	0.16	0.12	0.056761	0.786725	1.13	0.274028	0.999965	-1.17	0.152136	0.799719	-1.13	0.274028	0.999965	-1.31	0.035314	0.801067	1.17	0.152136	0.799719	1.31	0.035314	0.801067	SOCS1	suppressor of cytokine signaling 1	Hs.50640.0	chr16	11348264-11350039	+
210070_s_at	6.11	5.87	6.26	0.1	0.21	0.04	0.079186	0.79997	1.18	0.243443	0.999965	-1.11	0.216607	0.831372	-1.18	0.243443	0.999965	-1.31	0.052079	0.812189	1.11	0.216607	0.831372	1.31	0.052079	0.812189	CHKB-CPT1B; CPT1B	CHKB-CPT1B readthrough (NMD candidate); carnitine palmitoyltransferase 1B (muscle)	g1762532	chr22	51007301-51016390	-
210791_s_at	6.39	5.92	6.3	0.15	0.04	0.11	0.006511	0.655676	1.38	0.017207	0.999965	1.06	0.964435	0.997202	-1.38	0.017207	0.999965	-1.31	0.002957	0.758579	-1.06	0.964435	0.997202	1.31	0.002957	0.758579	ARHGAP32	Rho GTPase activating protein 32	g12802987	chr11	128838733-128933885	-
212979_s_at	9.47	9.05	9.44	0.16	0.11	0.04	0.005284	0.628456	1.34	0.024796	0.999965	1.03	0.548527	0.937745	-1.34	0.024796	0.999965	-1.31	0.002082	0.728812	-1.03	0.548527	0.937745	1.31	0.002082	0.728812	TCAF1	TRPM8 channel-associated factor 1	Hs.283978.1	chr7	143306174-143307659	+
215921_at	5.09	4.98	5.37	0.18	0.43	0.25	0.260818	0.886582	1.07	0.924541	0.999965	-1.22	0.108032	0.769362	-1.07	0.924541	0.999965	-1.31	0.215026	0.858107	1.22	0.108032	0.769362	1.31	0.215026	0.858107	NPIPB11; NPIPB3; NPIPB4; NPIPB5	nuclear pore complex interacting protein family, member B11; nuclear pore complex interacting protein family, member B3; nuclear pore complex interacting protein family, member B4; nuclear pore complex interacting protein family, member B5	Hs.110613.5	chr16	28655910-28669004	+
230710_at	6.54	6.13	6.53	0.16	0.23	0.22	0.103347	0.815342	1.32	0.258176	0.999965	1.01	0.26927	0.855642	-1.32	0.258176	0.999965	-1.31	0.066428	0.81306	-1.01	0.26927	0.855642	1.31	0.066428	0.81306	MIR210HG	MIR210 host gene	Hs.218710.0	chr11	567015-567393	-
236937_at	5.23	4.81	5.19	0.05	0.38	0.22	0.595708	0.955331	1.34	0.388965	0.999965	1.03	0.349225	0.885981	-1.34	0.388965	0.999965	-1.31	0.755343	0.973244	-1.03	0.349225	0.885981	1.31	0.755343	0.973244	VPS8	vacuolar protein sorting 8 homolog (S. cerevisiae)	Hs.97973.0	chr3	184533568-184534027	+
239455_at	4.43	4.31	4.7	0.03	0.36	0.2	0.330992	0.909358	1.09	0.607976	0.999965	-1.21	0.215624	0.830841	-1.09	0.607976	0.999965	-1.31	0.236162	0.865914	1.21	0.215624	0.830841	1.31	0.236162	0.865914			Hs.190662.0	chr12	39300314-39300497	+
239556_at	2.5	2.54	2.93	0.19	0.07	0.11	0.007572	0.670666	-1.03	0.833097	0.999965	-1.35	0.016369	0.629094	1.03	0.833097	0.999965	-1.31	0.003752	0.778898	1.35	0.016369	0.629094	1.31	0.003752	0.778898	LOC645513	uncharacterized LOC645513	Hs.193696.0	chr4	120472684-120473180	+
240455_at	4.14	3.82	4.21	0.19	0.24	0.23	0.575896	0.952493	1.24	0.56386	0.999965	-1.05	0.670274	0.959404	-1.24	0.56386	0.999965	-1.31	0.345586	0.897966	1.05	0.670274	0.959404	1.31	0.345586	0.897966			Hs.193605.0	chr1	11359257-11359631	+
243213_at	4.09	3.69	4.08	0.1	0.25	0.05	0.082572	0.804112	1.32	0.155114	0.999965	1.01	0.962961	0.997174	-1.32	0.155114	0.999965	-1.31	0.07617	0.816299	-1.01	0.962961	0.997174	1.31	0.07617	0.816299	STAT3	signal transducer and activator of transcription 3 (acute-phase response factor)	Hs.211741.0	chr17	40539050-40539480	-
243317_at	3.76	3.62	4.02	0.29	0.01	0.14	0.058478	0.788898	1.1	0.143221	0.999965	-1.2	0.589986	0.945602	-1.1	0.143221	0.999965	-1.31	0.004911	0.788107	1.2	0.589986	0.945602	1.31	0.004911	0.788107			Hs.25935.0	chr1	94319432-94319887	+
1557066_at	2.79	2.56	2.95	0.11	0.2	0.26	0.098069	0.809937	1.18	0.17361	0.999965	-1.11	0.295807	0.8687	-1.18	0.17361	0.999965	-1.31	0.073408	0.813838	1.11	0.295807	0.8687	1.31	0.073408	0.813838	LUC7L	LUC7-like	Hs2.398171.1	chr16	256017-279450	-
1557316_at	3.69	3.36	3.75	0.05	0.3	0.15	0.337893	0.912079	1.26	0.45354	0.999965	-1.04	0.397342	0.900268	-1.26	0.45354	0.999965	-1.31	0.231942	0.864734	1.04	0.397342	0.900268	1.31	0.231942	0.864734			Hs2.333496.1	chr13	99109739-99111321	-
1569315_s_at	3.25	2.91	3.3	0.11	0.28	0.24	0.11163	0.821325	1.27	0.111461	0.999965	-1.03	0.757868	0.973612	-1.27	0.111461	0.999965	-1.31	0.095004	0.828131	1.03	0.757868	0.973612	1.31	0.095004	0.828131	LINC00894	long intergenic non-protein coding RNA 894	Hs2.418327.1	chrX	149108874-149185017	+
210276_s_at	7.83	7.47	7.85	0.19	0.22	0.06	0.162131	0.851662	1.28	0.290779	0.999965	-1.01	0.594883	0.946221	-1.28	0.290779	0.999965	-1.3	0.066135	0.81306	1.01	0.594883	0.946221	1.3	0.066135	0.81306	TRIOBP	TRIO and F-actin binding protein	g12006357	chr22	38142256-38170130	+
212763_at	7.09	6.64	7.01	0.2	0.06	0.14	0.031438	0.755938	1.37	0.049865	0.999965	1.06	0.965667	0.997202	-1.37	0.049865	0.999965	-1.3	0.010276	0.799874	-1.06	0.965667	0.997202	1.3	0.010276	0.799874	CAMSAP2	calmodulin regulated spectrin-associated protein family, member 2	Hs.23585.0	chr1	200817761-200829832	+
213965_s_at	4.55	4.2	4.58	0.06	0.14	0.25	0.172866	0.85765	1.27	0.052248	0.999965	-1.02	0.795273	0.980707	-1.27	0.052248	0.999965	-1.3	0.140246	0.842246	1.02	0.795273	0.980707	1.3	0.140246	0.842246	CHD5	chromodomain helicase DNA binding protein 5	Hs.158291.0	chr1	6161851-6202665	-
223271_s_at	9.08	8.79	9.17	0.05	0.16	0.08	0.021732	0.746068	1.22	0.096756	0.999965	-1.06	0.188222	0.820452	-1.22	0.096756	0.999965	-1.3	0.022994	0.799874	1.06	0.188222	0.820452	1.3	0.022994	0.799874	CTDSPL2	CTD small phosphatase like 2	g6841353	chr15	44719826-44817680	+
223495_at	4.52	4.17	4.54	0.1	0.11	0.12	0.011762	0.692074	1.28	0.014752	0.999965	-1.02	0.517875	0.931501	-1.28	0.014752	0.999965	-1.3	0.019512	0.799874	1.02	0.517875	0.931501	1.3	0.019512	0.799874	CCDC8	coiled-coil domain containing 8	Hs.97876.0	chr19	46913585-46916841	-
223916_s_at	3.91	3.54	3.93	0.08	0.15	0.18	0.02769	0.750936	1.29	0.027023	0.999965	-1.01	0.659558	0.957162	-1.29	0.027023	0.999965	-1.3	0.031688	0.801067	1.01	0.659558	0.957162	1.3	0.031688	0.801067	BCOR	BCL6 corepressor	g11907999	chrX	39931179-39956656	-
229455_at	4.61	4.76	5.14	0.26	0.25	0.19	0.081562	0.801754	-1.11	0.958768	0.999965	-1.44	0.061739	0.721125	1.11	0.958768	0.999965	-1.3	0.06199	0.81306	1.44	0.061739	0.721125	1.3	0.06199	0.81306	LOC102723694	uncharacterized LOC102723694	Hs.176669.0	chr8	135804260-135805394	-
229681_at	3.67	3.46	3.84	0.14	0.33	0.1	0.668631	0.964939	1.15	0.686429	0.999965	-1.13	0.577969	0.9431	-1.15	0.686429	0.999965	-1.3	0.441609	0.917484	1.13	0.577969	0.9431	1.3	0.441609	0.917484			Hs.17551.0	chr17	75442972-75443818	-
230380_at	5.45	5.25	5.64	0.17	0.27	0.04	0.179152	0.86184	1.14	0.388094	0.999965	-1.14	0.288212	0.866747	-1.14	0.388094	0.999965	-1.3	0.093743	0.828131	1.14	0.288212	0.866747	1.3	0.093743	0.828131	THAP2	THAP domain containing, apoptosis associated protein 2	Hs.165980.0	chr12	72058775-72059211	+
232952_at	4.29	4.16	4.54	0.03	0.34	0.07	0.259155	0.886582	1.1	0.745887	0.999965	-1.19	0.002245	0.493071	-1.1	0.745887	0.999965	-1.3	0.337923	0.896832	1.19	0.002245	0.493071	1.3	0.337923	0.896832			Hs.296676.0	chr8	131121020-131123456	+
235539_at	4.4	4.12	4.5	0.11	0.15	0.12	0.014359	0.702552	1.22	0.037338	0.999965	-1.07	0.710186	0.967002	-1.22	0.037338	0.999965	-1.3	0.014868	0.799874	1.07	0.710186	0.967002	1.3	0.014868	0.799874	NUMA1	nuclear mitotic apparatus protein 1	Hs.117773.0	chr11	71716791-71719246	+
238982_at	3.98	3.8	4.18	0.29	0.3	0.07	0.169123	0.856256	1.14	0.559939	0.999965	-1.15	0.052831	0.710829	-1.14	0.559939	0.999965	-1.3	0.213051	0.85718	1.15	0.052831	0.710829	1.3	0.213051	0.85718	DENR	density-regulated protein	Hs.200755.0	chr12	123247206-123247791	+
239282_at	4.23	3.9	4.28	0.06	0.13	0.11	0.025969	0.750072	1.25	0.040499	0.999965	-1.04	0.779557	0.976663	-1.25	0.040499	0.999965	-1.3	0.031147	0.801067	1.04	0.779557	0.976663	1.3	0.031147	0.801067	CEP83	centrosomal protein 83kDa	Hs.65978.0	chr12	94762170-94762614	-
242639_at	5.27	5.03	5.41	0.05	0.29	0.13	0.071961	0.796587	1.18	0.232622	0.999965	-1.1	0.134163	0.79006	-1.18	0.232622	0.999965	-1.3	0.062562	0.81306	1.1	0.134163	0.79006	1.3	0.062562	0.81306	ICE2	interactor of little elongation complex ELL subunit 2	Hs.200943.0
243186_at	3.54	3.26	3.64	0.17	0.35	0.12	0.583756	0.953312	1.21	0.500517	0.999965	-1.07	0.990158	0.999004	-1.21	0.500517	0.999965	-1.3	0.412043	0.911642	1.07	0.990158	0.999004	1.3	0.412043	0.911642			Hs.232257.0	chr2	203500210-203589692	-
244666_at	4.52	4.4	4.78	0.23	0.18	0.13	0.210254	0.87274	1.09	0.352951	0.999965	-1.2	0.527224	0.933049	-1.09	0.352951	0.999965	-1.3	0.069406	0.81306	1.2	0.527224	0.933049	1.3	0.069406	0.81306			Hs.279573.0	chr17	19046336-19046815	+
1554736_at	4.72	4.54	4.92	0.2	0.24	0.11	0.084455	0.80493	1.13	0.362426	0.999965	-1.15	0.171135	0.812167	-1.13	0.362426	0.999965	-1.3	0.038664	0.801067	1.15	0.171135	0.812167	1.3	0.038664	0.801067	ARHGAP29	Rho GTPase activating protein 29	Hs2.70983.2	chr1	94667460-94703189	-
1556097_at	5.11	5.18	5.56	0.18	0.09	0.12	0.012441	0.692074	-1.05	0.883393	0.999965	-1.36	0.025931	0.660643	1.05	0.883393	0.999965	-1.3	0.007048	0.799874	1.36	0.025931	0.660643	1.3	0.007048	0.799874	HOMER2	homer scaffolding protein 2	Hs2.68505.1	chr15	83510158-83511934	-
1558173_a_at	8.42	8.05	8.44	0.09	0.03	0.09	0.001124	0.519424	1.29	0.003031	0.999965	-1.01	0.974649	0.997725	-1.29	0.003031	0.999965	-1.3	0.001633	0.724439	1.01	0.974649	0.997725	1.3	0.001633	0.724439	LUZP1	leucine zipper protein 1	Hs2.396497.2	chr1	23419935-23504301	-
1559214_at	4.12	4.02	4.4	0.37	0.4	0.11	0.176214	0.859869	1.08	0.559569	0.999965	-1.21	0.053208	0.711914	-1.08	0.559569	0.999965	-1.3	0.230724	0.863938	1.21	0.053208	0.711914	1.3	0.230724	0.863938	FBXO22	F-box protein 22	Hs2.271566.1
1563454_at	1.97	1.88	2.26	0.08	0.09	0.1	0.013665	0.699135	1.06	0.710713	0.999965	-1.22	0.023018	0.655755	-1.06	0.710713	0.999965	-1.3	0.017443	0.799874	1.22	0.023018	0.655755	1.3	0.017443	0.799874	SOX6	SRY box 6	Hs2.376880.1	chr11	16332808-16628303	-
1570415_at	2.69	2.56	2.94	0.19	0.64	0.14	0.643197	0.963041	1.09	0.590912	0.999965	-1.2	0.090779	0.747662	-1.09	0.590912	0.999965	-1.3	0.919079	0.992001	1.2	0.090779	0.747662	1.3	0.919079	0.992001	DDX52	DEAD (Asp-Glu-Ala-Asp) box polypeptide 52	Hs2.291895.1	chr17	35990852-36002800	-
207148_x_at	3	2.7	3.06	0.07	0.38	0.15	0.679862	0.967177	1.23	0.623836	0.999965	-1.05	0.721094	0.968608	-1.23	0.623836	0.999965	-1.29	0.482741	0.927348	1.05	0.721094	0.968608	1.29	0.482741	0.927348	MYOZ2	myozenin 2	g7706594	chr4	120057664-120107550	+
208587_s_at	4.14	4.17	4.53	0.25	0.3	0.21	0.685854	0.968236	-1.02	0.764979	0.999965	-1.31	0.376502	0.894688	1.02	0.764979	0.999965	-1.29	0.636343	0.957755	1.31	0.376502	0.894688	1.29	0.636343	0.957755	OR1E1; OR1E2	olfactory receptor, family 1, subfamily E, member 1; olfactory receptor, family 1, subfamily E, member 2	g11386152	chr17	3336163-3337135	-
208835_s_at	11.25	10.9	11.27	0.12	0.08	0.02	0.001119	0.519424	1.28	0.025096	0.999965	-1.01	0.194248	0.822529	-1.28	0.025096	0.999965	-1.29	0.000257	0.690159	1.01	0.194248	0.822529	1.29	0.000257	0.690159	LUC7L3	LUC7-like 3 pre-mRNA splicing factor	Hs.3688.1	chr17	48796963-48830951	+
210702_s_at	3.09	2.86	3.23	0.04	0.14	0.14	0.087452	0.80493	1.17	0.134052	0.999965	-1.1	0.384062	0.896987	-1.17	0.134052	0.999965	-1.29	0.072221	0.81306	1.1	0.384062	0.896987	1.29	0.072221	0.81306	PTGIS	prostaglandin I2 (prostacyclin) synthase	g537948	chr20	48124009-48184680	-
213459_at	7.41	7.26	7.63	0.12	0.09	0.11	0.025231	0.746068	1.11	0.256183	0.999965	-1.16	0.095788	0.754765	-1.11	0.256183	0.999965	-1.29	0.014515	0.799874	1.16	0.095788	0.754765	1.29	0.014515	0.799874	RPL37A	ribosomal protein L37a	Hs.296290.0	chr2	217363567-217366185	+
216260_at	2.92	2.71	3.08	0.08	0.32	0.14	0.682774	0.967374	1.15	0.947507	0.999965	-1.12	0.29228	0.868314	-1.15	0.947507	0.999965	-1.29	0.518263	0.933353	1.12	0.29228	0.868314	1.29	0.518263	0.933353	DICER1	dicer 1, ribonuclease type III	Hs.87889.2	chr14	95561684-95569908	-
217361_at	4.5	4.29	4.65	0.19	0.12	0.12	0.064739	0.795157	1.16	0.319429	0.999965	-1.11	0.208118	0.827454	-1.16	0.319429	0.999965	-1.29	0.019656	0.799874	1.11	0.208118	0.827454	1.29	0.019656	0.799874			Hs.247800.0	chr1	92590859-92592022	+
217388_s_at	2.6	2.32	2.69	0.2	0.2	0.18	0.222753	0.875956	1.21	0.158679	0.999965	-1.06	0.731061	0.969339	-1.21	0.158679	0.999965	-1.29	0.171797	0.845181	1.06	0.731061	0.969339	1.29	0.171797	0.845181	KYNU	kynureninase	Hs.169139.2	chr2	143797232-143799880	+
217602_at	5.12	4.95	5.31	0.24	0.38	0.18	0.336771	0.912079	1.13	0.558554	0.999965	-1.14	0.358128	0.888659	-1.13	0.558554	0.999965	-1.29	0.184948	0.849457	1.14	0.358128	0.888659	1.29	0.184948	0.849457	PPIA	peptidylprolyl isomerase A (cyclophilin A)	Hs.222015.0	chr7	44837235-44838109	+
219999_at	5.68	5.44	5.81	0.05	0.15	0.13	0.036332	0.762479	1.18	0.106416	0.999965	-1.1	0.216315	0.831372	-1.18	0.106416	0.999965	-1.29	0.03445	0.801067	1.1	0.216315	0.831372	1.29	0.03445	0.801067	MAN2A2	mannosidase, alpha, class 2A, member 2	g8924129	chr15	91464918-91465807	+
220126_at	4.45	4.08	4.45	0.08	0.06	0.25	0.150209	0.846656	1.29	0.006796	0.999965	1.01	0.718121	0.968058	-1.29	0.006796	0.999965	-1.29	0.177919	0.848208	-1.01	0.718121	0.968058	1.29	0.177919	0.848208	PRSS50	protease, serine 50	g7019562	chr3	46753712-46759373	-
220454_s_at	4.61	4.11	4.47	0.14	0.06	0.13	0.004304	0.608221	1.41	0.005702	0.999965	1.1	0.26707	0.854886	-1.41	0.005702	0.999965	-1.29	0.008667	0.799874	-1.1	0.26707	0.854886	1.29	0.008667	0.799874	SEMA6A	sema domain, transmembrane domain (TM), and cytoplasmic domain, (semaphorin) 6A	g11991659	chr5	115782196-115910504	-
220946_s_at	6.42	6.01	6.38	0.07	0.02	0.13	0.001466	0.522104	1.33	0.000535	0.999965	1.03	0.48083	0.921777	-1.33	0.000535	0.999965	-1.29	0.005177	0.788107	-1.03	0.48083	0.921777	1.29	0.005177	0.788107	SETD2	SET domain containing 2	g7661773	chr3	47103737-47161922	-
221315_s_at	4.55	4.44	4.8	0.07	0.38	0.26	0.615678	0.957881	1.08	0.730316	0.999965	-1.19	0.474632	0.920113	-1.08	0.730316	0.999965	-1.29	0.431083	0.916096	1.19	0.474632	0.920113	1.29	0.431083	0.916096	FGF22	fibroblast growth factor 22	g10190671	chr19	639925-643604	+
221351_at	4.3	4.36	4.73	0.2	0.05	0.08	0.02186	0.746068	-1.05	0.770704	0.999965	-1.35	0.052037	0.709183	1.05	0.770704	0.999965	-1.29	0.001891	0.724439	1.35	0.052037	0.709183	1.29	0.001891	0.724439	HTR1A	5-hydroxytryptamine (serotonin) receptor 1A, G protein-coupled	g4504530	chr5	63256277-63257546	-
222249_at	2.42	2.3	2.67	0.06	0.06	0.28	0.10564	0.815364	1.08	0.038496	0.999965	-1.19	0.270103	0.856065	-1.08	0.038496	0.999965	-1.29	0.087711	0.823481	1.19	0.270103	0.856065	1.29	0.087711	0.823481			Hs.34856.0	chr2	91732944-91737970	+
224388_s_at	3.71	3.44	3.8	0.08	0.15	0.09	0.017084	0.730608	1.21	0.080016	0.999965	-1.07	0.229466	0.839155	-1.21	0.080016	0.999965	-1.29	0.015625	0.799874	1.07	0.229466	0.839155	1.29	0.015625	0.799874	COL25A1	collagen, type XXV, alpha 1	g13625303	chr4	109734971-110223799	-
230999_at	4.58	4.32	4.68	0.19	0.18	0.09	0.123486	0.831186	1.2	0.28676	0.999965	-1.08	0.434757	0.911105	-1.2	0.28676	0.999965	-1.29	0.042624	0.804237	1.08	0.434757	0.911105	1.29	0.042624	0.804237			Hs.22590.0	chr11	126210783-126211286	-
233939_at	4.54	4.31	4.68	0.08	0.36	0.18	0.579509	0.952713	1.17	0.882071	0.999965	-1.1	0.258082	0.850722	-1.17	0.882071	0.999965	-1.29	0.427379	0.915554	1.1	0.258082	0.850722	1.29	0.427379	0.915554	REXO1	REX1, RNA exonuclease 1 homolog	Hs.160770.0	chr19	1817784-1820702	+
237098_at	3.88	3.62	3.99	0.05	0.19	0.09	0.046105	0.769727	1.2	0.207424	0.999965	-1.08	0.102123	0.762391	-1.2	0.207424	0.999965	-1.29	0.041883	0.803133	1.08	0.102123	0.762391	1.29	0.041883	0.803133	C1orf21	chromosome 1 open reading frame 21	Hs.155726.0	chr1	184586235-184586951	-
240305_at	4.8	4.52	4.88	0.12	0.17	0.12	0.015548	0.714821	1.21	0.077717	0.999965	-1.06	0.214422	0.83039	-1.21	0.077717	0.999965	-1.29	0.013126	0.799874	1.06	0.214422	0.83039	1.29	0.013126	0.799874	LOC101930421	uncharacterized LOC101930421	Hs.152803.0	chr10	676531-677193	+
241492_at	3.49	3.31	3.68	0.23	0.36	0.18	0.306395	0.900961	1.13	0.505163	0.999965	-1.14	0.37861	0.894924	-1.13	0.505163	0.999965	-1.29	0.16652	0.844975	1.14	0.37861	0.894924	1.29	0.16652	0.844975	RP11-278J6.2		Hs.142877.0	chr5	142786590-142786984	+
242087_x_at	5.44	5.04	5.4	0.22	0.27	0.11	0.298938	0.897766	1.32	0.273635	0.999965	1.03	0.759612	0.973612	-1.32	0.273635	0.999965	-1.29	0.202045	0.853742	-1.03	0.759612	0.973612	1.29	0.202045	0.853742	MFI2-AS1	MFI2 antisense RNA 1	Hs.128852.1	chr3	196731025-196731612	+
244122_at	3.98	3.71	4.08	0.05	0.11	0.09	0.002615	0.585755	1.21	0.02073	0.999965	-1.07	0.125347	0.783558	-1.21	0.02073	0.999965	-1.29	0.00462	0.788107	1.07	0.125347	0.783558	1.29	0.00462	0.788107	MGST3	microsomal glutathione S-transferase 3	Hs.193344.0	chr1	165622211-165622736	+
244856_at	4.25	4.02	4.38	0.25	0.24	0.11	0.3633	0.916585	1.18	0.652598	0.999965	-1.1	0.380461	0.895613	-1.18	0.652598	0.999965	-1.29	0.141435	0.842246	1.1	0.380461	0.895613	1.29	0.141435	0.842246			Hs.158937.0	chr5	127395509-127395983	-
1553004_at	3.15	2.78	3.15	0.08	0.1	0.22	0.08695	0.80493	1.28	0.010397	0.999965	-1	0.660777	0.957162	-1.28	0.010397	0.999965	-1.29	0.121726	0.835012	1	0.660777	0.957162	1.29	0.121726	0.835012	PKD1L1	polycystic kidney disease 1 like 1	Hs2.242802.1	chr7	47814672-47988037	-
1554161_at	5.4	5.31	5.68	0.14	0.19	0.1	0.037515	0.764968	1.06	0.738913	0.999965	-1.21	0.027843	0.666601	-1.06	0.738913	0.999965	-1.29	0.03044	0.799874	1.21	0.027843	0.666601	1.29	0.03044	0.799874	SLC25A27	solute carrier family 25, member 27	Hs2.40510.2	chr6	46620677-46644750	+
1555677_s_at	6.86	6.54	6.91	0.15	0.08	0.17	0.024651	0.746068	1.25	0.020652	0.999965	-1.03	0.858426	0.988257	-1.25	0.020652	0.999965	-1.29	0.022354	0.799874	1.03	0.858426	0.988257	1.29	0.022354	0.799874	SMC1A	structural maintenance of chromosomes 1A	Hs2Affx.1.433	chrX	53439958-53449585	-
1557669_at	4.18	4.08	4.44	0.08	0.38	0.07	0.208135	0.871477	1.08	0.627601	0.999965	-1.2	0.017647	0.637062	-1.08	0.627601	0.999965	-1.29	0.154271	0.844626	1.2	0.017647	0.637062	1.29	0.154271	0.844626	LOC100132005	uncharacterized LOC100132005	Hs2.129262.1	chr6	38147073-38149009	+
1557749_at	5.39	5.23	5.6	0.13	0.52	0.15	0.332875	0.90992	1.12	0.640967	0.999965	-1.15	0.108728	0.769362	-1.12	0.640967	0.999965	-1.29	0.227436	0.862587	1.15	0.108728	0.769362	1.29	0.227436	0.862587	EHBP1L1	EH domain binding protein 1 like 1	Hs2.213967.1	chr11	65356036-65358473	+
1558041_a_at	8.06	7.86	8.23	0.17	0.27	0.05	0.130237	0.837366	1.15	0.401085	0.999965	-1.12	0.174707	0.815303	-1.15	0.401085	0.999965	-1.29	0.066598	0.81306	1.12	0.174707	0.815303	1.29	0.066598	0.81306	KIAA0895L	KIAA0895-like	Hs2.278439.2	chr16	67209501-67224079	-
1559259_at	4.05	3.78	4.16	0.21	0.49	0.1	0.412382	0.926376	1.21	0.382613	0.999965	-1.07	0.829988	0.984686	-1.21	0.382613	0.999965	-1.29	0.31249	0.89057	1.07	0.829988	0.984686	1.29	0.31249	0.89057			Hs2.400428.1	chr19	15494036-15494623	-
1559646_a_at	4.44	4.25	4.62	0.15	0.33	0.07	0.38271	0.921131	1.15	0.979484	0.999965	-1.13	0.069772	0.729877	-1.15	0.979484	0.999965	-1.29	0.29277	0.885995	1.13	0.069772	0.729877	1.29	0.29277	0.885995	LINC00184	long intergenic non-protein coding RNA 184	Hs2.209162.1	chr1	234768752-234770525	+
1563114_at	2.89	2.58	2.94	0.23	0.36	0.1	0.511723	0.944517	1.24	0.702652	0.999965	-1.04	0.392098	0.899199	-1.24	0.702652	0.999965	-1.29	0.288434	0.88508	1.04	0.392098	0.899199	1.29	0.288434	0.88508	RNF17	ring finger protein 17	Hs2.383124.1	chr13	25328133-25329048	+
202127_at	8.33	8.26	8.61	0.12	0.04	0.03	0.000487	0.511086	1.05	0.120192	0.999965	-1.22	0.009904	0.57708	-1.05	0.120192	0.999965	-1.28	2.5e-05	0.490305	1.22	0.009904	0.57708	1.28	2.5e-05	0.490305	PRPF4B	pre-mRNA processing factor 4B	Hs.198891.0	chr6	4021601-4065217	+
207907_at	3.81	3.51	3.86	0.19	0.11	0.2	0.080742	0.79997	1.24	0.074866	0.999965	-1.03	0.811842	0.9823	-1.24	0.074866	0.999965	-1.28	0.044138	0.806399	1.03	0.811842	0.9823	1.28	0.044138	0.806399	TNFSF14	tumor necrosis factor (ligand) superfamily, member 14	g4507600	chr19	6664567-6670128	-
208325_s_at	6.5	6.16	6.52	0.26	0.12	0.05	0.0109	0.691503	1.26	0.034889	0.999965	-1.02	0.382738	0.896649	-1.26	0.034889	0.999965	-1.28	0.001801	0.724439	1.02	0.382738	0.896649	1.28	0.001801	0.724439	AKAP13	A kinase (PRKA) anchor protein 13	g5803057	chr15	86260518-86270478	+
211667_x_at	2.84	2.66	3.01	0.09	0.31	0.19	0.569658	0.952185	1.13	0.989439	0.999965	-1.13	0.266532	0.854886	-1.13	0.989439	0.999965	-1.28	0.450431	0.920014	1.13	0.266532	0.854886	1.28	0.450431	0.920014	TRAV12-2	T cell receptor alpha variable 12-2	g1100155	chr14	22356609-22356679	+
212454_x_at	9.91	9.8	10.16	0.05	0.11	0.07	0.001325	0.519424	1.08	0.29829	0.999965	-1.18	0.002433	0.493071	-1.08	0.29829	0.999965	-1.28	0.003234	0.778898	1.18	0.002433	0.493071	1.28	0.003234	0.778898	HNRNPDL	heterogeneous nuclear ribonucleoprotein D like	Hs.170311.2	chr4	83345780-83350591	-
216567_at	3.29	3.15	3.5	0.06	0.27	0.23	0.13871	0.842714	1.11	0.339817	0.999965	-1.15	0.216176	0.831372	-1.11	0.339817	0.999965	-1.28	0.107766	0.832847	1.15	0.216176	0.831372	1.28	0.107766	0.832847			Hs.248022.0
217655_at	4.72	4.52	4.88	0.1	0.39	0.06	0.181413	0.862811	1.15	0.46163	0.999965	-1.12	0.044419	0.694616	-1.15	0.46163	0.999965	-1.28	0.127862	0.837828	1.12	0.044419	0.694616	1.28	0.127862	0.837828	FXYD5; LOC100127972	FXYD domain containing ion transport regulator 5; uncharacterized LOC100127972	Hs.280895.0	chr19	35658497-35658978	+
221454_at	5.09	4.76	5.12	0.13	0.19	0.13	0.180053	0.86184	1.25	0.15398	0.999965	-1.02	0.812532	0.982363	-1.25	0.15398	0.999965	-1.28	0.148187	0.84275	1.02	0.812532	0.982363	1.28	0.148187	0.84275			g10092609
222313_at	4.79	4.33	4.69	0.35	0.32	0.16	0.506813	0.944001	1.37	0.382137	0.999965	1.07	0.651422	0.95609	-1.37	0.382137	0.999965	-1.28	0.371913	0.901628	-1.07	0.651422	0.95609	1.28	0.371913	0.901628			Hs.293334.0	chr12	70722027-70722510	+
226665_at	7.27	7.47	7.83	0.03	0.39	0.06	0.024419	0.746068	-1.15	0.792028	0.999965	-1.48	2.8e-05	0.270191	1.15	0.792028	0.999965	-1.28	0.059837	0.81306	1.48	2.8e-05	0.270191	1.28	0.059837	0.81306	AHSA2	AHA1, activator of heat shock 90kDa protein ATPase homolog 2 (yeast)	Hs.180948.0	chr2	61412431-61414281	+
228221_at	4.23	4.07	4.42	0.04	0	0.19	0.020191	0.746068	1.12	0.001189	0.999965	-1.14	0.170226	0.811361	-1.12	0.001189	0.999965	-1.28	0.023122	0.799874	1.14	0.170226	0.811361	1.28	0.023122	0.799874	SLC44A3	solute carrier family 44, member 3	Hs.234101.0	chr1	95310841-95360764	+
229345_at	5.22	5.06	5.41	0.21	0.15	0.29	0.448202	0.935533	1.12	0.257708	0.999965	-1.15	0.877194	0.990217	-1.12	0.257708	0.999965	-1.28	0.271838	0.878767	1.15	0.877194	0.990217	1.28	0.271838	0.878767	RTN4RL2	reticulon 4 receptor-like 2	Hs.150898.0	chr11	57235352-57243935	+
230651_at	5.28	5.03	5.39	0.39	0.5	0.05	0.859247	0.988978	1.19	0.931635	0.999965	-1.08	0.608177	0.949823	-1.19	0.931635	0.999965	-1.28	0.602704	0.952055	1.08	0.608177	0.949823	1.28	0.602704	0.952055			Hs.149991.0	chrX	122738234-122738705	-
232095_at	8.81	8.51	8.87	0.13	0.02	0.09	0.00599	0.635253	1.23	0.020446	0.999965	-1.04	0.727288	0.968615	-1.23	0.020446	0.999965	-1.28	0.00195	0.724439	1.04	0.727288	0.968615	1.28	0.00195	0.724439	SRGAP2B	SLIT-ROBO Rho GTPase activating protein 2B	Hs.24444.1	chr1	206581439-206583219	+
232708_at	5.44	5.08	5.43	0.12	0.22	0.17	0.227435	0.876976	1.29	0.244768	0.999965	1.01	0.692818	0.964193	-1.29	0.244768	0.999965	-1.28	0.152094	0.844626	-1.01	0.692818	0.964193	1.28	0.152094	0.844626	GALT	galactose-1-phosphate uridylyltransferase	Hs.75641.1	chr9	34646702-34649339	+
234054_at	4.09	3.87	4.22	0.24	0.24	0.08	0.41613	0.927737	1.17	0.861528	0.999965	-1.09	0.276728	0.858251	-1.17	0.861528	0.999965	-1.28	0.195977	0.852693	1.09	0.276728	0.858251	1.28	0.195977	0.852693	LOC143188; VTI1A	uncharacterized LOC143188; vesicle transport through interaction with t-SNAREs 1A	Hs.287723.0	chr10	114613476-114615123	+
234589_at	2.59	2.34	2.7	0.18	0.27	0.13	0.357879	0.914947	1.19	0.84533	0.999965	-1.07	0.196404	0.823249	-1.19	0.84533	0.999965	-1.28	0.225993	0.862587	1.07	0.196404	0.823249	1.28	0.225993	0.862587	TMEM106A	transmembrane protein 106A	Hs.29696.0	chr17	41369307-41371544	+
234773_x_at	4.63	4.54	4.9	0.11	0.27	0.12	0.38375	0.92143	1.06	0.832255	0.999965	-1.21	0.093077	0.74946	-1.06	0.832255	0.999965	-1.28	0.371051	0.901123	1.21	0.093077	0.74946	1.28	0.371051	0.901123	LOC101928288	uncharacterized LOC101928288	Hs.306923.0	chr4	172212002-172215382	-
236091_at	4.24	3.89	4.25	0.06	0.23	0.2	0.179761	0.86184	1.28	0.100949	0.999965	-1.01	0.687119	0.962437	-1.28	0.100949	0.999965	-1.28	0.202076	0.853742	1.01	0.687119	0.962437	1.28	0.202076	0.853742	HMGB2	high mobility group box 2	Hs.144796.0	chr4	174255035-174255487	-
236583_at	3.51	3.29	3.64	0.27	0.05	0.1	0.072567	0.796587	1.17	0.292885	0.999965	-1.1	0.340676	0.882896	-1.17	0.292885	0.999965	-1.28	0.002891	0.758579	1.1	0.340676	0.882896	1.28	0.002891	0.758579	GIMAP1	GTPase, IMAP family member 1	Hs.99693.0	chr7	150420891-150421367	+
236665_at	7.73	7.36	7.72	0.13	0.15	0.12	0.027891	0.750936	1.29	0.073715	0.999965	1.01	0.528201	0.933112	-1.29	0.073715	0.999965	-1.28	0.018623	0.799874	-1.01	0.528201	0.933112	1.28	0.018623	0.799874	CCDC18	coiled-coil domain containing 18	Hs.126389.0	chr1	93646315-93672689	+
237811_at	3.76	3.56	3.92	0.18	0.25	0.14	0.504361	0.943533	1.15	0.411928	0.999965	-1.11	0.954328	0.996581	-1.15	0.411928	0.999965	-1.28	0.334417	0.896647	1.11	0.954328	0.996581	1.28	0.334417	0.896647			Hs.240085.0	chr1	181152050-181152548	-
240693_at	2.82	2.44	2.8	0.15	0.34	0.08	0.506414	0.943931	1.31	0.507622	0.999965	1.02	0.756546	0.973407	-1.31	0.507622	0.999965	-1.28	0.33118	0.895977	-1.02	0.756546	0.973407	1.28	0.33118	0.895977	LOC105371798	uncharacterized LOC105371798	Hs.143952.0	chr17	44987108-44988836	-
1554762_a_at	6.1	5.74	6.09	0.22	0.08	0.1	0.036474	0.762479	1.29	0.109049	0.999965	1	0.607998	0.949694	-1.29	0.109049	0.999965	-1.28	0.00388	0.778898	-1	0.607998	0.949694	1.28	0.00388	0.778898	WWC2	WW and C2 domain containing 2	Hs2.285243.2	chr4	184203759-184237077	+
1557120_at	6.03	5.97	6.32	0.05	0.19	0.15	0.145639	0.846656	1.04	0.548638	0.999965	-1.22	0.049257	0.702141	-1.04	0.548638	0.999965	-1.28	0.25271	0.874881	1.22	0.049257	0.702141	1.28	0.25271	0.874881	EEF1A1	eukaryotic translation elongation factor 1 alpha 1	Hs2.423381.1
1557488_at	2.25	2.25	2.6	0.15	0.15	0.16	0.07472	0.796587	-1	0.805429	0.999965	-1.28	0.082027	0.739775	1	0.805429	0.999965	-1.28	0.058656	0.81306	1.28	0.082027	0.739775	1.28	0.058656	0.81306	CBX3P2	chromobox homolog 3 pseudogene 2	Hs2.351793.1	chr18	2652168-2653186	-
1559093_at	3.32	3.09	3.45	0.16	0.06	0.29	0.472429	0.939801	1.17	0.119306	0.999965	-1.1	0.980241	0.998666	-1.17	0.119306	0.999965	-1.28	0.336313	0.896647	1.1	0.980241	0.998666	1.28	0.336313	0.896647	LINC01530	long intergenic non-protein coding RNA 1530	Hs2.224719.1	chr19	52094145-52097630	-
1559948_at	4.01	3.56	3.92	0.15	0.37	0.11	0.61713	0.958136	1.36	0.557232	0.999965	1.06	0.867872	0.989067	-1.36	0.557232	0.999965	-1.28	0.424803	0.914997	-1.06	0.867872	0.989067	1.28	0.424803	0.914997	LOC101927253	uncharacterized LOC101927253	Hs2.407293.1	chr17	48704390-48709301	-
1560058_at	3.98	3.81	4.17	0.26	0.09	0.15	0.137109	0.841616	1.12	0.300547	0.999965	-1.14	0.466816	0.918961	-1.12	0.300547	0.999965	-1.28	0.02338	0.799874	1.14	0.466816	0.918961	1.28	0.02338	0.799874	LOC399900	uncharacterized LOC399900	Hs2.166817.3	chr11	61735253-61736962	+
1563129_at	2.12	1.97	2.32	0.15	0.07	0.21	0.100585	0.811411	1.11	0.34986	0.999965	-1.15	0.213165	0.829927	-1.11	0.34986	0.999965	-1.28	0.06137	0.81306	1.15	0.213165	0.829927	1.28	0.06137	0.81306			Hs2.85568.1	chr15	78760593-78761763	+
1570439_at	3.04	2.78	3.14	0.2	0.44	0.03	0.84041	0.986586	1.2	0.955098	0.999965	-1.07	0.404283	0.902796	-1.2	0.955098	0.999965	-1.28	0.634907	0.957618	1.07	0.404283	0.902796	1.28	0.634907	0.957618			Hs2.383370.1	chr6	161499122-161500266	+
203930_s_at	4.21	3.8	4.14	0.19	0.16	0.11	0.160319	0.851448	1.33	0.21145	0.999965	1.05	0.832156	0.984914	-1.33	0.21145	0.999965	-1.27	0.067922	0.81306	-1.05	0.832156	0.984914	1.27	0.067922	0.81306	MAPT	microtubule associated protein tau	g8400712	chr17	43971829-44102765	+
208324_at	4.36	4.2	4.54	0.06	0.15	0.06	0.032869	0.758415	1.11	0.339071	0.999965	-1.14	0.027167	0.665112	-1.11	0.339071	0.999965	-1.27	0.029405	0.799874	1.14	0.027167	0.665112	1.27	0.029405	0.799874			g5803057	chr15	86260518-86270478	+
209451_at	8.43	8.23	8.58	0.1	0.36	0.07	0.607883	0.956635	1.15	0.915462	0.999965	-1.11	0.117004	0.777845	-1.15	0.915462	0.999965	-1.27	0.446184	0.918948	1.11	0.117004	0.777845	1.27	0.446184	0.918948	TANK	TRAF family member-associated NFKB activator	g1518017	chr2	161993465-162092682	+
214305_s_at	8.79	8.42	8.77	0.15	0.06	0.09	0.009415	0.691279	1.29	0.043671	0.999965	1.01	0.460017	0.91675	-1.29	0.043671	0.999965	-1.27	0.002369	0.746174	-1.01	0.460017	0.91675	1.27	0.002369	0.746174	SF3B1	splicing factor 3b, subunit 1, 155kDa	Hs.13453.3	chr2	198269863-198273209	-
215033_at	4.3	4.08	4.43	0.05	0.26	0.15	0.073898	0.796587	1.16	0.215416	0.999965	-1.09	0.18734	0.820452	-1.16	0.215416	0.999965	-1.27	0.063329	0.81306	1.09	0.18734	0.820452	1.27	0.063329	0.81306	TM4SF1	transmembrane 4 L six family member 1	Hs.306643.0	chr3	149087457-149089323	-
216647_at	4.9	4.71	5.05	0.08	0.26	0.09	0.388799	0.922156	1.14	0.77618	0.999965	-1.11	0.128856	0.785624	-1.14	0.77618	0.999965	-1.27	0.272355	0.879111	1.11	0.128856	0.785624	1.27	0.272355	0.879111	TCF3	transcription factor 3	Hs.306354.0	chr19	1631272-1633276	+
216686_at	2.05	2.05	2.39	0.05	0.11	0.25	0.229313	0.877278	-1	0.991881	0.999965	-1.27	0.209138	0.827813	1	0.991881	0.999965	-1.27	0.224028	0.861907	1.27	0.209138	0.827813	1.27	0.224028	0.861907	ANKRD36BP2	ankyrin repeat domain 36B pseudogene 2	Hs.306469.0	chr2	89065408-89085430	+
217163_at	3.53	3.26	3.61	0.29	0.2	0.14	0.3256	0.907519	1.21	0.3398	0.999965	-1.05	0.88281	0.991055	-1.21	0.3398	0.999965	-1.27	0.115772	0.834709	1.05	0.88281	0.991055	1.27	0.115772	0.834709	ESR1	estrogen receptor 1	Hs.247938.0	chr6	152126520-152126999	+
217596_at	4.86	4.57	4.91	0.11	0.26	0.1	0.506238	0.943847	1.23	0.454553	0.999965	-1.03	0.933385	0.994952	-1.23	0.454553	0.999965	-1.27	0.354148	0.898146	1.03	0.933385	0.994952	1.27	0.354148	0.898146	UPF3A	UPF3 regulator of nonsense transcripts homolog A (yeast)	Hs.326457.0	chr13	115051880-115053095	+
220130_x_at	3.74	3.3	3.65	0.04	0.2	0.17	0.027771	0.750936	1.35	0.020491	0.999965	1.06	0.355905	0.887557	-1.35	0.020491	0.999965	-1.27	0.068806	0.81306	-1.06	0.355905	0.887557	1.27	0.068806	0.81306	LTB4R2	leukotriene B4 receptor 2	g9789896	chr14	24778160-24780958	+
220880_at	3.21	2.92	3.26	0.05	0.27	0.16	0.330641	0.909358	1.23	0.339579	0.999965	-1.03	0.672515	0.95986	-1.23	0.339579	0.999965	-1.27	0.238551	0.866445	1.03	0.672515	0.95986	1.27	0.238551	0.866445			g8924041	chr3	190317628-190319607	+
221464_at	4.66	4.56	4.9	0.3	0.12	0.09	0.17231	0.85765	1.07	0.825964	0.999965	-1.19	0.200938	0.823833	-1.07	0.825964	0.999965	-1.27	0.018752	0.799874	1.19	0.200938	0.823833	1.27	0.018752	0.799874	OR1D2	olfactory receptor, family 1, subfamily D, member 2	g4505516	chr17	2995351-2996290	-
222383_s_at	4.68	4.48	4.82	0.12	0.09	0.17	0.143878	0.844664	1.15	0.140605	0.999965	-1.1	0.528774	0.933112	-1.15	0.140605	0.999965	-1.27	0.082439	0.82143	1.1	0.528774	0.933112	1.27	0.082439	0.82143	ALOXE3	arachidonate lipoxygenase 3	Hs.314067.0	chr17	7999218-8007490	-
222899_at	5.25	5.08	5.43	0.15	0.04	0.2	0.132207	0.838145	1.12	0.051482	0.999965	-1.13	0.954471	0.996581	-1.12	0.051482	0.999965	-1.27	0.088281	0.823481	1.13	0.954471	0.996581	1.27	0.088281	0.823481	ITGA11	integrin alpha 11	g6013140	chr15	68594043-68724477	-
228777_at	7.28	7.02	7.37	0.14	0.19	0.04	0.102103	0.813439	1.2	0.175362	0.999965	-1.07	0.982192	0.998835	-1.2	0.175362	0.999965	-1.27	0.065515	0.81306	1.07	0.982192	0.998835	1.27	0.065515	0.81306	KBTBD3	kelch repeat and BTB (POZ) domain containing 3	Hs.44114.0	chr11	105924323-105948121	-
230657_at	2.76	2.33	2.68	0.16	0.36	0.14	0.470294	0.939002	1.35	0.349553	0.999965	1.06	0.429565	0.909544	-1.35	0.349553	0.999965	-1.27	0.486046	0.927891	-1.06	0.429565	0.909544	1.27	0.486046	0.927891	TMEM165	transmembrane protein 165	Hs.150602.0	chr4	56318683-56319564	+
233819_s_at	7.18	6.85	7.2	0.19	0.16	0.11	0.010897	0.691503	1.26	0.027626	0.999965	-1.01	0.545639	0.937106	-1.26	0.027626	0.999965	-1.27	0.009813	0.799874	1.01	0.545639	0.937106	1.27	0.009813	0.799874	LTN1	listerin E3 ubiquitin protein ligase 1	Hs.288773.1	chr21	30339216-30358558	-
235155_at	2.89	2.78	3.12	0.05	0.13	0.18	0.068733	0.796587	1.08	0.508967	0.999965	-1.18	0.097089	0.756905	-1.08	0.508967	0.999965	-1.27	0.07189	0.81306	1.18	0.097089	0.756905	1.27	0.07189	0.81306	BDH2	3-hydroxybutyrate dehydrogenase, type 2	Hs.165363.0	chr4	103998770-103999867	-
235383_at	5	4.76	5.1	0.21	0.06	0.07	0.021183	0.746068	1.18	0.085037	0.999965	-1.07	0.606085	0.949146	-1.18	0.085037	0.999965	-1.27	0.001112	0.724439	1.07	0.606085	0.949146	1.27	0.001112	0.724439	MYO7B	myosin VIIB	Hs.154578.0	chr2	128393375-128395300	+
235634_at	4.31	4.05	4.4	0.12	0.21	0.13	0.071456	0.796587	1.2	0.203014	0.999965	-1.07	0.266208	0.854722	-1.2	0.203014	0.999965	-1.27	0.049481	0.807638	1.07	0.266208	0.854722	1.27	0.049481	0.807638	PURG	purine-rich element binding protein G	Hs.47628.0	chr8	30853317-30853999	-
236985_at	4.97	4.7	5.04	0.31	0.64	0.13	0.57198	0.952189	1.21	0.768985	0.999965	-1.05	0.300534	0.869966	-1.21	0.768985	0.999965	-1.27	0.360214	0.898974	1.05	0.300534	0.869966	1.27	0.360214	0.898974			Hs.292063.0	chr12	53401232-53401836	-
237246_at	5.72	5.53	5.88	0.29	0.18	0.09	0.172977	0.85765	1.14	0.691515	0.999965	-1.12	0.102198	0.762391	-1.14	0.691515	0.999965	-1.27	0.091433	0.826589	1.12	0.102198	0.762391	1.27	0.091433	0.826589			Hs.207954.0	chr3	160126094-160126568	+
237445_at	4.11	4.08	4.43	0.12	0.31	0.08	0.2494	0.884687	1.02	0.687466	0.999965	-1.25	0.021313	0.650434	-1.02	0.687466	0.999965	-1.27	0.328988	0.894326	1.25	0.021313	0.650434	1.27	0.328988	0.894326			Hs.62774.0	chr14	73986661-73988291	+
239634_at	3.35	2.97	3.32	0.17	0.3	0.11	0.231289	0.878551	1.3	0.20054	0.999965	1.02	0.361789	0.889394	-1.3	0.20054	0.999965	-1.27	0.271715	0.878755	-1.02	0.361789	0.889394	1.27	0.271715	0.878755	LOC101927248	uncharacterized LOC101927248	Hs.187499.0	chr13	95357069-95357557	-
240227_at	3.55	3.31	3.65	0.29	0.42	0.22	0.942988	0.995135	1.18	0.80549	0.999965	-1.08	0.730913	0.969339	-1.18	0.80549	0.999965	-1.27	0.976626	0.998571	1.08	0.730913	0.969339	1.27	0.976626	0.998571	MIER1	mesoderm induction early response 1, transcriptional regulator	Hs.42411.0
240396_at	3.04	2.84	3.19	0.14	0.18	0.26	0.382674	0.921131	1.15	0.365241	0.999965	-1.11	0.564355	0.940803	-1.15	0.365241	0.999965	-1.27	0.237259	0.866146	1.11	0.564355	0.940803	1.27	0.237259	0.866146			Hs.218286.0	chr6	137365228-137365385	+
240903_at	3.82	3.64	3.98	0.16	0.2	0.17	0.553816	0.949932	1.14	0.652634	0.999965	-1.12	0.551738	0.938021	-1.14	0.652634	0.999965	-1.27	0.328878	0.894326	1.12	0.551738	0.938021	1.27	0.328878	0.894326			Hs.298320.0	chr18	6119017-6119541	-
242701_at	4.58	4.3	4.65	0.08	0.07	0.11	0.010948	0.691503	1.21	0.030265	0.999965	-1.05	0.31234	0.873549	-1.21	0.030265	0.999965	-1.27	0.009317	0.799874	1.05	0.31234	0.873549	1.27	0.009317	0.799874	TBRG1	transforming growth factor beta regulator 1	Hs.207506.0	chr11	124495873-124496405	+
242816_at	3.01	2.77	3.12	0.04	0.23	0.08	0.272441	0.891813	1.18	0.514456	0.999965	-1.07	0.149092	0.798724	-1.18	0.514456	0.999965	-1.27	0.189907	0.851448	1.07	0.149092	0.798724	1.27	0.189907	0.851448			Hs.157307.0	chr20	57464824-57465327	+
1555665_at	3.53	3.47	3.82	0.24	0.11	0.21	0.242156	0.881712	1.04	0.469201	0.999965	-1.22	0.397166	0.900268	-1.04	0.469201	0.999965	-1.27	0.096053	0.828131	1.22	0.397166	0.900268	1.27	0.096053	0.828131			Hs2Affx.1.423
1556220_at	3.61	3.54	3.89	0.15	0.21	0.12	0.021033	0.746068	1.05	0.951263	0.999965	-1.21	0.012523	0.601663	-1.05	0.951263	0.999965	-1.27	0.025755	0.799874	1.21	0.012523	0.601663	1.27	0.025755	0.799874			Hs2.314518.1	chr3	111852269-111854206	+
1556221_a_at	5.01	4.87	5.22	0.21	0.16	0.12	0.179946	0.86184	1.1	0.329315	0.999965	-1.15	0.50672	0.928594	-1.1	0.329315	0.999965	-1.27	0.055142	0.81306	1.15	0.50672	0.928594	1.27	0.055142	0.81306			Hs2.314518.1	chr3	111852269-111854206	+
1556597_a_at	5.56	5.56	5.9	0.18	0.14	0.07	0.009949	0.691503	-1	0.749753	0.999965	-1.27	0.017127	0.634984	1	0.749753	0.999965	-1.27	0.004275	0.785387	1.27	0.017127	0.634984	1.27	0.004275	0.785387	LOC284513	uncharacterized LOC284513	Hs2.121406.1	chr1	19536888-19540212	+
1558251_a_at	5.22	4.98	5.33	0.15	0.37	0.14	0.751423	0.979264	1.18	0.896454	0.999965	-1.07	0.421116	0.907995	-1.18	0.896454	0.999965	-1.27	0.542878	0.939215	1.07	0.421116	0.907995	1.27	0.542878	0.939215	ZNF587	zinc finger protein 587	Hs2.380494.3	chr19	58258210-58372468	+
1558924_s_at	7.12	6.8	7.14	0.09	0.07	0.09	0.001358	0.522104	1.25	0.006095	0.999965	-1.02	0.892344	0.991565	-1.25	0.006095	0.999965	-1.27	0.00185	0.724439	1.02	0.892344	0.991565	1.27	0.00185	0.724439	CLIP1	CAP-GLY domain containing linker protein 1	Hs2.432908.1	chr12	122825455-122837335	-
1558996_at	3.04	3	3.34	0.07	0.44	0.15	0.394625	0.923375	1.03	0.477348	0.999965	-1.22	0.030719	0.668874	-1.03	0.477348	0.999965	-1.27	0.735032	0.97083	1.22	0.030719	0.668874	1.27	0.735032	0.97083	FOXP1	forkhead box P1	Hs2.303428.1	chr3	71017521-71019883	-
1562682_at	3.45	3.29	3.63	0.04	0.22	0.21	0.159732	0.851448	1.12	0.43858	0.999965	-1.14	0.197329	0.823833	-1.12	0.43858	0.999965	-1.27	0.126988	0.837828	1.14	0.197329	0.823833	1.27	0.126988	0.837828	RORA-AS1	RORA antisense RNA 1	Hs2.143910.1	chr15	60771379-60823166	+
1563062_at	3.66	3.33	3.68	0.24	0.35	0.19	0.774874	0.98072	1.26	0.863048	0.999965	-1.02	0.589738	0.945467	-1.26	0.863048	0.999965	-1.27	0.523827	0.934588	1.02	0.589738	0.945467	1.27	0.523827	0.934588	LINC00460	long intergenic non-protein coding RNA 460	Hs2.434106.1	chr13	107028910-107030941	+
1565535_x_at	3.71	3.42	3.77	0.26	0.21	0.16	0.227534	0.876976	1.22	0.230921	0.999965	-1.04	0.984773	0.998927	-1.22	0.230921	0.999965	-1.27	0.105095	0.832847	1.04	0.984773	0.998927	1.27	0.105095	0.832847			Hs2.385307.1
1568765_at	7.09	6.93	7.27	0.02	0.43	0.08	0.211459	0.87274	1.12	0.575789	0.999965	-1.14	0.010227	0.581991	-1.12	0.575789	0.999965	-1.27	0.159394	0.844975	1.14	0.010227	0.581991	1.27	0.159394	0.844975	SERPINE1	serpin peptidase inhibitor, clade E (nexin, plasminogen activator inhibitor type 1), member 1	Hs2.400429.1	chr7	100770382-100771190	+
203191_at	3.43	3.18	3.52	0.05	0.05	0.19	0.045034	0.768686	1.19	0.003883	0.999965	-1.06	0.632977	0.953997	-1.19	0.003883	0.999965	-1.26	0.04599	0.806399	1.06	0.632977	0.953997	1.26	0.04599	0.806399	ABCB6	ATP binding cassette subfamily B member 6 (Langereis blood group)	Hs.107911.0	chr2	220074490-220083663	+
203803_at	6.82	6.55	6.88	0.08	0.11	0.1	0.006349	0.648423	1.2	0.017613	0.999965	-1.05	0.663555	0.95783	-1.2	0.017613	0.999965	-1.26	0.008685	0.799874	1.05	0.663555	0.95783	1.26	0.008685	0.799874	PCYOX1	prenylcysteine oxidase 1	Hs.278627.0	chr2	70485242-70507107	+
203804_s_at	10.01	9.89	10.22	0.1	0.05	0.04	0.000828	0.519424	1.09	0.341603	0.999965	-1.15	0.006398	0.547343	-1.09	0.341603	0.999965	-1.26	0.000174	0.690159	1.15	0.006398	0.547343	1.26	0.000174	0.690159	LUC7L3	LUC7-like 3 pre-mRNA splicing factor	g5174618	chr17	48827860-48830000	+
208664_s_at	7.7	7.31	7.64	0.2	0.06	0.1	0.017859	0.737136	1.31	0.039354	0.999965	1.04	0.817035	0.983028	-1.31	0.039354	0.999965	-1.26	0.003786	0.778898	-1.04	0.817035	0.983028	1.26	0.003786	0.778898	TTC3	tetratricopeptide repeat domain 3	Hs.118174.2	chr21	38458089-38575408	+
209183_s_at	6.29	6.63	6.97	0.74	0.71	0.6	0.327621	0.908065	-1.27	0.302364	0.999965	-1.6	0.178282	0.817249	1.27	0.302364	0.999965	-1.26	0.871455	0.987017	1.6	0.178282	0.817249	1.26	0.871455	0.987017	C10orf10	chromosome 10 open reading frame 10	g6807650	chr10	45471710-45474257	-
209671_x_at	4.12	3.91	4.25	0.2	0.2	0.08	0.243169	0.881842	1.16	0.321813	0.999965	-1.09	0.760974	0.973612	-1.16	0.321813	0.999965	-1.26	0.098639	0.828685	1.09	0.760974	0.973612	1.26	0.098639	0.828685	TRAC	T-cell receptor alpha constant	g338738	chr14	22362570-23020626	+
211074_at	8.33	8.33	8.66	0.17	0.16	0.14	0.067484	0.796587	-1	0.74018	0.999965	-1.26	0.076769	0.736805	1	0.74018	0.999965	-1.26	0.041193	0.801067	1.26	0.076769	0.736805	1.26	0.041193	0.801067			g2565195
212935_at	4.87	4.56	4.89	0.1	0.18	0.19	0.100465	0.81104	1.24	0.064565	0.999965	-1.01	0.88472	0.991162	-1.24	0.064565	0.999965	-1.26	0.101774	0.830815	1.01	0.88472	0.991162	1.26	0.101774	0.830815	MCF2L	MCF.2 cell line derived transforming sequence like	Hs.25515.0	chr13	113622813-113752931	+
213046_at	7.43	7.35	7.69	0.11	0.2	0.09	0.046473	0.769727	1.05	0.694277	0.999965	-1.2	0.021879	0.651427	-1.05	0.694277	0.999965	-1.26	0.043091	0.806399	1.2	0.021879	0.651427	1.26	0.043091	0.806399	PABPN1	poly(A) binding protein, nuclear 1	Hs.117176.1	chr14	23793256-23794645	+
213517_at	7.1	7.01	7.34	0.11	0.33	0.09	0.165805	0.854426	1.06	0.393019	0.999965	-1.18	0.143743	0.796558	-1.06	0.393019	0.999965	-1.26	0.112846	0.834709	1.18	0.143743	0.796558	1.26	0.112846	0.834709	PCBP2	poly(rC) binding protein 2	Hs.63525.2	chr12	53854514-53862449	+
213544_at	4.43	4.23	4.57	0.35	0.15	0.24	0.217941	0.874382	1.15	0.674955	0.999965	-1.1	0.284791	0.863641	-1.15	0.674955	0.999965	-1.26	0.069625	0.81306	1.1	0.284791	0.863641	1.26	0.069625	0.81306	ING2	inhibitor of growth family member 2	Hs.107153.1	chr4	184426232-184432255	-
213763_at	6.41	6.2	6.53	0.14	0.04	0.14	0.042992	0.766461	1.16	0.187852	0.999965	-1.09	0.199031	0.823833	-1.16	0.187852	0.999965	-1.26	0.018864	0.799874	1.09	0.199031	0.823833	1.26	0.018864	0.799874	HIPK2	homeodomain interacting protein kinase 2	Hs.13417.0	chr7	139248031-139250382	-
214619_at	4.39	3.9	4.24	0.08	0.22	0.14	0.041435	0.764968	1.4	0.039505	0.999965	1.11	0.088203	0.74741	-1.4	0.039505	0.999965	-1.26	0.17038	0.844975	-1.11	0.088203	0.74741	1.26	0.17038	0.844975	CRHR1; MGC57346-CRHR1	corticotropin releasing hormone receptor 1; MGC57346-CRHR1 readthrough	Hs.79117.3	chr17	43861685-43913191	+
215770_at	2.01	1.82	2.15	0.15	0.23	0.13	0.337552	0.912079	1.14	0.434833	0.999965	-1.11	0.550039	0.937975	-1.14	0.434833	0.999965	-1.26	0.187989	0.850967	1.11	0.550039	0.937975	1.26	0.187989	0.850967	OR7E2P	olfactory receptor, family 7, subfamily E, member 2 pseudogene	Hs.248185.0	chr11	86568057-86568894	-
217169_at	3.47	3.35	3.69	0.11	0.15	0.26	0.261058	0.886582	1.09	0.712903	0.999965	-1.16	0.261125	0.851952	-1.09	0.712903	0.999965	-1.26	0.20294	0.853975	1.16	0.261125	0.851952	1.26	0.20294	0.853975	IGHA1; IGHG1; IGHM; IGHV3-38	immunoglobulin heavy constant alpha 1; immunoglobulin heavy constant gamma 1 (G1m marker); immunoglobulin heavy constant mu; immunoglobulin heavy variable 3-38 (non-functional)	Hs.247923.0	chr14	106866553-106866841	-
217347_at	6.9	6.7	7.03	0.07	0.31	0.13	0.58062	0.952713	1.15	0.867312	0.999965	-1.09	0.225929	0.837546	-1.15	0.867312	0.999965	-1.26	0.423025	0.914943	1.09	0.225929	0.837546	1.26	0.423025	0.914943			Hs.247778.0	chr22	49609782-49610173	-
218851_s_at	3.25	2.85	3.18	0.1	0.25	0.2	0.33844	0.912079	1.32	0.180975	0.999965	1.05	0.276985	0.858414	-1.32	0.180975	0.999965	-1.26	0.604144	0.952573	-1.05	0.276985	0.858414	1.26	0.604144	0.952573	WDR33	WD repeat domain 33	g8922982	chr2	128520695-128568736	-
219153_s_at	4.09	3.9	4.24	0.22	0.07	0.1	0.043304	0.766461	1.14	0.143424	0.999965	-1.11	0.4813	0.921813	-1.14	0.143424	0.999965	-1.26	0.004109	0.781832	1.11	0.4813	0.921813	1.26	0.004109	0.781832	THSD4	thrombospondin type 1 domain containing 4	g13376209	chr15	72020886-72070965	+
221638_s_at	6.18	5.91	6.24	0.07	0.25	0.11	0.197342	0.867635	1.2	0.277073	0.999965	-1.04	0.552891	0.938384	-1.2	0.277073	0.999965	-1.26	0.148378	0.842893	1.04	0.552891	0.938384	1.26	0.148378	0.842893	STX16	syntaxin 16	g2352817	chr20	57226921-57251384	+
221640_s_at	6.56	6.26	6.59	0.17	0.16	0.11	0.066596	0.796587	1.23	0.092308	0.999965	-1.02	0.827881	0.984356	-1.23	0.092308	0.999965	-1.26	0.041704	0.802244	1.02	0.827881	0.984356	1.26	0.041704	0.802244	PIDD1	p53-induced death domain protein 1	g10130018	chr11	799282-805245	-
222616_s_at	8.56	8.31	8.65	0.07	0.07	0.06	0.002964	0.585755	1.18	0.019025	0.999965	-1.06	0.313658	0.874463	-1.18	0.019025	0.999965	-1.26	0.003153	0.777243	1.06	0.313658	0.874463	1.26	0.003153	0.777243	USP16	ubiquitin specific peptidase 16	Hs.99819.0	chr21	30396962-30426809	+
224220_x_at	3.05	2.9	3.24	0.08	0.09	0.21	0.315326	0.903606	1.11	0.530295	0.999965	-1.14	0.350262	0.886253	-1.11	0.530295	0.999965	-1.26	0.227402	0.862587	1.14	0.350262	0.886253	1.26	0.227402	0.862587	TRPC4	transient receptor potential cation channel, subfamily C, member 4	g6665593	chr13	38211001-38443939	-
229707_at	6.48	6.24	6.58	0.2	0.14	0.11	0.130747	0.838145	1.18	0.398131	0.999965	-1.07	0.300916	0.869966	-1.18	0.398131	0.999965	-1.26	0.037891	0.801067	1.07	0.300916	0.869966	1.26	0.037891	0.801067	ZNF606	zinc finger protein 606	Hs.15574.0	chr19	58508764-58509519	-
229966_at	6.64	6.42	6.76	0.27	0.24	0.09	0.049592	0.774001	1.16	0.185584	0.999965	-1.09	0.374542	0.894476	-1.16	0.185584	0.999965	-1.26	0.014443	0.799874	1.09	0.374542	0.894476	1.26	0.014443	0.799874	EWSR1	EWS RNA binding protein 1	Hs.318535.0	chr22	29684419-29685619	+
230603_at	4.08	3.89	4.22	0.19	0.19	0.23	0.415988	0.927737	1.14	0.649862	0.999965	-1.1	0.427129	0.9088	-1.14	0.649862	0.999965	-1.26	0.241379	0.868357	1.1	0.427129	0.9088	1.26	0.241379	0.868357	COL27A1	collagen, type XXVII, alpha 1	Hs.132802.0	chr9	116929966-116930894	+
231868_at	3.7	3.44	3.78	0.05	0.14	0.1	0.017648	0.73704	1.19	0.039841	0.999965	-1.06	0.70002	0.965085	-1.19	0.039841	0.999965	-1.26	0.023614	0.799874	1.06	0.70002	0.965085	1.26	0.023614	0.799874	HOMEZ	homeobox and leucine zipper encoding	Hs.156051.0	chr14	23742634-23755235	-
232132_at	2.97	2.71	3.04	0.2	0.24	0.11	0.43233	0.932277	1.19	0.519589	0.999965	-1.05	0.609881	0.949868	-1.19	0.519589	0.999965	-1.26	0.213434	0.857468	1.05	0.609881	0.949868	1.26	0.213434	0.857468	PARD6G	par-6 family cell polarity regulator gamma	Hs.164219.0	chr18	77917325-77918730	-
233914_s_at	4.5	4.28	4.61	0.13	0.21	0.12	0.2326	0.878551	1.16	0.506725	0.999965	-1.08	0.274105	0.857658	-1.16	0.506725	0.999965	-1.26	0.131575	0.841316	1.08	0.274105	0.857658	1.26	0.131575	0.841316	SBF2	SET binding factor 2	Hs.210322.1	chr11	9859605-9861131	-
234264_at	4.23	4.15	4.48	0.12	0.42	0.03	0.618342	0.958245	1.06	0.755396	0.999965	-1.19	0.034913	0.674397	-1.06	0.755396	0.999965	-1.26	0.655254	0.960707	1.19	0.034913	0.674397	1.26	0.655254	0.960707			Hs.302734.0	chr21	38158939-38160290	+
235886_at	5.42	5.17	5.51	0.03	0.1	0.1	0.011096	0.692074	1.19	0.022667	0.999965	-1.06	0.392618	0.899322	-1.19	0.022667	0.999965	-1.26	0.015625	0.799874	1.06	0.392618	0.899322	1.26	0.015625	0.799874	LOC100505666	uncharacterized LOC100505666	Hs.66099.0	chr1	155017669-155018128	-
236188_s_at	2.88	2.87	3.2	0.44	0.24	0.11	0.550773	0.949208	1	0.66718	0.999965	-1.25	0.649079	0.955818	-1	0.66718	0.999965	-1.26	0.128938	0.838394	1.25	0.649079	0.955818	1.26	0.128938	0.838394	NAP1L4	nucleosome assembly protein 1-like 4	Hs.143254.0	chr11	3012669-3013126	+
236910_at	4.08	4.2	4.53	0.29	0.24	0.11	0.095773	0.806992	-1.08	0.582124	0.999965	-1.36	0.047405	0.697649	1.08	0.582124	0.999965	-1.26	0.090686	0.824262	1.36	0.047405	0.697649	1.26	0.090686	0.824262	MRPL39	mitochondrial ribosomal protein L39	Hs.252580.0	chr21	26957969-26958636	-
238223_at	4.71	4.5	4.83	0.17	0.32	0.07	0.151983	0.847298	1.16	0.20816	0.999965	-1.08	0.88491	0.991162	-1.16	0.20816	0.999965	-1.26	0.118693	0.834709	1.08	0.88491	0.991162	1.26	0.118693	0.834709	PXK	PX domain containing serine/threonine kinase	Hs.190055.0	chr3	58399549-58400247	+
238687_x_at	5.86	5.18	5.51	0.25	0.23	0.16	0.016037	0.716106	1.6	0.025009	0.999965	1.27	0.070787	0.732207	-1.6	0.025009	0.999965	-1.26	0.075907	0.816299	-1.27	0.070787	0.732207	1.26	0.075907	0.816299	ZNF770	zinc finger protein 770	Hs.195728.0	chr15	35274170-35274913	-
238825_at	4.52	4.4	4.73	0.04	0.17	0.24	0.307783	0.901146	1.09	0.876698	0.999965	-1.16	0.245138	0.846218	-1.09	0.876698	0.999965	-1.26	0.266017	0.876661	1.16	0.245138	0.846218	1.26	0.266017	0.876661	ACRC	acidic repeat containing	Hs.135167.0	chrX	70832707-70833433	+
239091_at	4.25	4.05	4.38	0.28	0.52	0.32	0.933909	0.994095	1.14	0.789015	0.999965	-1.1	0.694888	0.964644	-1.14	0.789015	0.999965	-1.26	0.99855	0.999834	1.1	0.694888	0.964644	1.26	0.99855	0.999834			Hs.115685.0	chr3	113214930-113215385	-
239672_at	4.38	4.46	4.79	0.63	0.34	0.26	0.11005	0.819679	-1.06	0.568751	0.999965	-1.33	0.075001	0.735124	1.06	0.568751	0.999965	-1.26	0.07196	0.81306	1.33	0.075001	0.735124	1.26	0.07196	0.81306			Hs.40840.0	chr11	121968404-121969294	+
240195_at	3.8	3.76	4.09	0.08	0.13	0.1	0.008017	0.676722	1.03	0.671452	0.999965	-1.22	0.009646	0.575432	-1.03	0.671452	0.999965	-1.26	0.01248	0.799874	1.22	0.009646	0.575432	1.26	0.01248	0.799874			Hs.144794.0	chr20	2082261-2082639	-
240197_at	2.77	2.58	2.91	0.14	0.18	0.21	0.080883	0.79997	1.14	0.078173	0.999965	-1.1	0.705096	0.966213	-1.14	0.078173	0.999965	-1.26	0.060845	0.81306	1.1	0.705096	0.966213	1.26	0.060845	0.81306	SYN2	synapsin II	Hs.117199.0	chr3	12233050-12233532	+
240336_at	3.42	3.36	3.7	0.05	0.13	0.19	0.095442	0.806851	1.04	0.708794	0.999965	-1.21	0.107228	0.768958	-1.04	0.708794	0.999965	-1.26	0.103336	0.832371	1.21	0.107228	0.768958	1.26	0.103336	0.832371	HBM	hemoglobin, mu	Hs.146994.0	chr16	215976-216762	+
241366_at	5.74	5.47	5.8	0.1	0.07	0.1	0.005629	0.633257	1.21	0.018468	0.999965	-1.04	0.577376	0.942916	-1.21	0.018468	0.999965	-1.26	0.004359	0.787392	1.04	0.577376	0.942916	1.26	0.004359	0.787392	RBAK	RB-associated KRAB zinc finger	Hs.54811.0	chr7	5106904-5107657	+
241742_at	3.44	3.14	3.47	0.1	0.37	0.2	0.539001	0.948722	1.23	0.70857	0.999965	-1.02	0.377182	0.894737	-1.23	0.70857	0.999965	-1.26	0.366978	0.900223	1.02	0.377182	0.894737	1.26	0.366978	0.900223	PRAM1	PML-RARA regulated adaptor molecule 1	Hs.239276.0	chr19	8554940-8555642	-
241879_at	7.28	7.07	7.4	0.13	0.17	0.16	0.08656	0.80493	1.16	0.195002	0.999965	-1.09	0.332735	0.880257	-1.16	0.195002	0.999965	-1.26	0.052928	0.81306	1.09	0.332735	0.880257	1.26	0.052928	0.81306	LPP	LIM domain containing preferred translocation partner in lipoma	Hs.193765.0	chr3	188598281-188598755	+
241957_x_at	6.24	5.95	6.28	0.11	0.11	0.05	0.007667	0.670666	1.23	0.075268	0.999965	-1.03	0.179512	0.817922	-1.23	0.075268	0.999965	-1.26	0.00344	0.778898	1.03	0.179512	0.817922	1.26	0.00344	0.778898	LIN7B	lin-7 homolog B (C. elegans)	Hs.194118.0	chr19	49621258-49621716	+
242005_at	6.88	6.96	7.3	0.14	0.23	0.11	0.054095	0.784426	-1.05	0.373447	0.999965	-1.33	0.011828	0.592063	1.05	0.373447	0.999965	-1.26	0.16072	0.844975	1.33	0.011828	0.592063	1.26	0.16072	0.844975			Hs.307772.0	chr3	98699929-98701872	+
242421_at	3.8	3.53	3.87	0.06	0.22	0.07	0.190616	0.866714	1.2	0.327013	0.999965	-1.05	0.337167	0.881519	-1.2	0.327013	0.999965	-1.26	0.135714	0.842246	1.05	0.337167	0.881519	1.26	0.135714	0.842246	LOC105375038	uncharacterized LOC105375038	Hs.257891.0	chr6	36609360-36609780	+
243961_at	4.17	3.83	4.16	0.18	0.03	0.12	0.043835	0.766579	1.27	0.073847	0.999965	1	0.728977	0.969036	-1.27	0.073847	0.999965	-1.26	0.011634	0.799874	-1	0.728977	0.969036	1.26	0.011634	0.799874	LOC100505622	uncharacterized LOC100505622	Hs.124340.0	chr19	42636706-42641243	+
244017_at	4.34	4.04	4.38	0.1	0.16	0.19	0.093321	0.80665	1.23	0.072226	0.999965	-1.03	0.785078	0.977842	-1.23	0.072226	0.999965	-1.26	0.077011	0.818089	1.03	0.785078	0.977842	1.26	0.077011	0.818089			Hs.131657.0	chr7	27937278-27937682	+
244458_at	5.3	5.05	5.38	0.09	0.6	0.15	0.320989	0.906858	1.19	0.411074	0.999965	-1.06	0.390061	0.898418	-1.19	0.411074	0.999965	-1.26	0.230863	0.863938	1.06	0.390061	0.898418	1.26	0.230863	0.863938			Hs.291476.0	chr15	85343489-85344224	+
244522_at	2.82	2.75	3.08	0.12	0.14	0.19	0.058282	0.788551	1.05	0.262504	0.999965	-1.2	0.154072	0.8001	-1.05	0.262504	0.999965	-1.26	0.042764	0.805618	1.2	0.154072	0.8001	1.26	0.042764	0.805618			Hs.187033.0	chr11	64901237-64901656	+
244618_at	3.19	3.1	3.43	0.13	0.12	0.15	0.083723	0.804112	1.07	0.824245	0.999965	-1.18	0.096793	0.756259	-1.07	0.824245	0.999965	-1.26	0.065528	0.81306	1.18	0.096793	0.756259	1.26	0.065528	0.81306	LOC101928560	uncharacterized LOC101928560	Hs.56276.0	chr1	110089153-110089882	-
1553252_a_at	7.63	7.25	7.59	0.18	0.18	0.1	0.014241	0.702552	1.3	0.032291	0.999965	1.03	0.418888	0.907431	-1.3	0.032291	0.999965	-1.26	0.016307	0.799874	-1.03	0.418888	0.907431	1.26	0.016307	0.799874	BRWD3	bromodomain and WD repeat domain containing 3	Hs2.134880.1	chrX	79932743-79975156	-
1555394_at	2.26	2.18	2.51	0.08	0.24	0.16	0.262684	0.886999	1.06	0.806091	0.999965	-1.19	0.09188	0.74946	-1.06	0.806091	0.999965	-1.26	0.287406	0.884438	1.19	0.09188	0.74946	1.26	0.287406	0.884438	PIGK	phosphatidylinositol glycan anchor biosynthesis class K	Hs2Affx.1.261	chr1	77619220-77685114	-
1555996_s_at	6.66	6.67	7	0.16	0.42	0.08	0.163136	0.852861	-1.01	0.878345	0.999965	-1.26	0.009902	0.57708	1.01	0.878345	0.999965	-1.26	0.180609	0.848931	1.26	0.009902	0.57708	1.26	0.180609	0.848931	EIF4A2	eukaryotic translation initiation factor 4A2	Hs2.410186.1	chr3	186505174-186506597	+
1561890_at	3.26	2.9	3.24	0.14	0.28	0.09	0.378349	0.919632	1.29	0.313501	0.999965	1.02	0.552551	0.938293	-1.29	0.313501	0.999965	-1.26	0.340321	0.897272	-1.02	0.552551	0.938293	1.26	0.340321	0.897272	C10orf128	chromosome 10 open reading frame 128	Hs2.385493.1	chr10	50368445-50396436	-
202905_x_at	9.26	8.97	9.29	0.11	0.13	0.08	0.011296	0.692074	1.22	0.032472	0.999965	-1.02	0.891679	0.991494	-1.22	0.032472	0.999965	-1.25	0.011476	0.799874	1.02	0.891679	0.991494	1.25	0.011476	0.799874	NBN	nibrin	Hs.25812.0	chr8	90945755-90996926	-
203609_s_at	4.85	4.64	4.97	0.19	0.09	0.13	0.049111	0.77267	1.16	0.150518	0.999965	-1.08	0.377091	0.894737	-1.16	0.150518	0.999965	-1.25	0.013719	0.799874	1.08	0.377091	0.894737	1.25	0.013719	0.799874	ALDH5A1	aldehyde dehydrogenase 5 family, member A1	g4507228	chr6	24495224-24534858	+
204384_at	4.47	4.12	4.44	0.05	0.17	0.06	0.026934	0.750936	1.28	0.054788	0.999965	1.02	0.461223	0.917489	-1.28	0.054788	0.999965	-1.25	0.047313	0.806399	-1.02	0.461223	0.917489	1.25	0.047313	0.806399	GOLGA2	golgin A2	g4758451	chr9	131019159-131023841	-
205034_at	8.88	8.78	9.1	0.09	0.22	0.1	0.294113	0.896789	1.08	0.901871	0.999965	-1.16	0.075886	0.735124	-1.08	0.901871	0.999965	-1.25	0.278004	0.881046	1.16	0.075886	0.735124	1.25	0.278004	0.881046	CCNE2	cyclin E2	g4757931	chr8	95892468-95906476	-
205075_at	3.49	3.32	3.64	0.09	0.24	0.11	0.016067	0.716106	1.13	0.066846	0.999965	-1.1	0.355155	0.887352	-1.13	0.066846	0.999965	-1.25	0.018684	0.799874	1.1	0.355155	0.887352	1.25	0.018684	0.799874	SERPINF2	serpin peptidase inhibitor, clade F (alpha-2 antiplasmin, pigment epithelium derived factor), member 2	g11386142	chr17	1648285-1658559	+
205121_at	6.14	5.84	6.16	0.07	0.21	0.12	0.038875	0.764968	1.24	0.06964	0.999965	-1.01	0.831565	0.984797	-1.24	0.06964	0.999965	-1.25	0.045503	0.806399	1.01	0.831565	0.984797	1.25	0.045503	0.806399	SGCB	sarcoglycan beta	g4506912	chr4	52889267-52899808	-
205577_at	4.18	3.9	4.23	0.19	0.26	0.12	0.377149	0.919548	1.21	0.2922	0.999965	-1.03	0.60899	0.949868	-1.21	0.2922	0.999965	-1.25	0.317644	0.892076	1.03	0.60899	0.949868	1.25	0.317644	0.892076	PYGM	phosphorylase, glycogen, muscle	g5032008	chr11	64514029-64528187	-
208224_at	4.54	4.27	4.58	0.24	0.19	0.21	0.47136	0.939366	1.21	0.529671	0.999965	-1.03	0.621191	0.951128	-1.21	0.529671	0.999965	-1.25	0.229001	0.862631	1.03	0.621191	0.951128	1.25	0.229001	0.862631	HOXB1	homeobox B1	g4504462	chr17	46606793-46608272	-
208501_at	4.22	4.05	4.37	0.27	0.11	0.09	0.159159	0.851448	1.12	0.200697	0.999965	-1.11	0.961702	0.997119	-1.12	0.200697	0.999965	-1.25	0.020604	0.799874	1.11	0.961702	0.997119	1.25	0.020604	0.799874	GFI1B	growth factor independent 1B transcription repressor	g4758427	chr9	135862065-135866437	+
210511_s_at	4.69	4.55	4.88	0.16	0.18	0.15	0.208371	0.871524	1.1	0.747671	0.999965	-1.14	0.188321	0.820452	-1.1	0.747671	0.999965	-1.25	0.123975	0.837627	1.14	0.188321	0.820452	1.25	0.123975	0.837627	INHBA	inhibin beta A	g186414	chr7	41729131-41740209	-
210758_at	7.95	7.76	8.08	0.06	0.18	0.03	0.043481	0.766461	1.14	0.238886	0.999965	-1.09	0.030329	0.668394	-1.14	0.238886	0.999965	-1.25	0.036407	0.801067	1.09	0.030329	0.668394	1.25	0.036407	0.801067	PSIP1	PC4 and SFRS1 interacting protein 1	g4050033	chr9	15470643-15510250	-
211360_s_at	5.33	5	5.32	0.05	0.14	0.1	0.024848	0.746068	1.26	0.047235	0.999965	1.01	0.77249	0.97569	-1.26	0.047235	0.999965	-1.25	0.031083	0.801067	-1.01	0.77249	0.97569	1.25	0.031083	0.801067	ITPR2	inositol 1,4,5-trisphosphate receptor, type 2	g3786317	chr12	26874219-26985714	-
215029_at	4.65	4.69	5.01	0.18	0.42	0.22	0.444347	0.934955	-1.03	0.885503	0.999965	-1.28	0.144896	0.796558	1.03	0.885503	0.999965	-1.25	0.395151	0.907224	1.28	0.144896	0.796558	1.25	0.395151	0.907224	AKIRIN1	akirin 1	Hs.293563.0	chr1	39457516-39459303	+
215432_at	3.28	3.2	3.52	0.18	0.17	0.1	0.169533	0.85681	1.06	0.904133	0.999965	-1.18	0.099761	0.758924	-1.06	0.904133	0.999965	-1.25	0.110504	0.833904	1.18	0.099761	0.758924	1.25	0.110504	0.833904	ACSM1	acyl-CoA synthetase medium-chain family member 1	Hs.98732.0	chr16	20634556-20648773	-
216195_at	3.22	3.15	3.47	0.22	0.28	0.05	0.621777	0.958421	1.05	0.854372	0.999965	-1.19	0.409669	0.904594	-1.05	0.854372	0.999965	-1.25	0.3472	0.898146	1.19	0.409669	0.904594	1.25	0.3472	0.898146	ANK2	ankyrin 2, neuronal	Hs.308951.0	chr4	114195375-114196872	+
217278_x_at	2.6	2.37	2.69	0.21	0.02	0.18	0.140225	0.84291	1.17	0.094459	0.999965	-1.07	0.936984	0.995272	-1.17	0.094459	0.999965	-1.25	0.064902	0.81306	1.07	0.936984	0.995272	1.25	0.064902	0.81306			Hs.158350.0
217325_at	3.83	3.72	4.04	0.11	0.15	0.31	0.622046	0.958484	1.08	0.275937	0.999965	-1.15	0.859666	0.988257	-1.08	0.275937	0.999965	-1.25	0.430009	0.915845	1.15	0.859666	0.988257	1.25	0.430009	0.915845	KRT3	keratin 3, type II	Hs.247767.0	chr12	53183825-53185600	-
218043_s_at	7.3	7.08	7.4	0.09	0.3	0.14	0.434461	0.932922	1.16	0.960749	0.999965	-1.08	0.126015	0.784253	-1.16	0.960749	0.999965	-1.25	0.369827	0.90093	1.08	0.126015	0.784253	1.25	0.369827	0.90093	AZI2	5-azacytidine induced 2	g11968002	chr3	28364862-28390465	-
220432_s_at	3.58	3.26	3.59	0.24	0.1	0.12	0.141319	0.844129	1.24	0.239279	0.999965	-1.01	0.648676	0.955734	-1.24	0.239279	0.999965	-1.25	0.024156	0.799874	1.01	0.648676	0.955734	1.25	0.024156	0.799874	CYP39A1	cytochrome P450, family 39, subfamily A, polypeptide 1	g7706128	chr6	46517533-46620363	-
220572_at	5.79	5.55	5.87	0.23	0.16	0.05	0.076391	0.79734	1.18	0.459304	0.999965	-1.06	0.16569	0.806693	-1.18	0.459304	0.999965	-1.25	0.012392	0.799874	1.06	0.16569	0.806693	1.25	0.012392	0.799874	LOC100506282	uncharacterized LOC100506282	g8922152	chr11	82901962-82904242	-
220816_at	4.26	3.93	4.25	0.22	0.25	0.13	0.666723	0.964818	1.26	0.731452	0.999965	1.01	0.622127	0.951209	-1.26	0.731452	0.999965	-1.25	0.378416	0.90253	-1.01	0.622127	0.951209	1.25	0.378416	0.90253	LPAR3	lysophosphatidic acid receptor 3	g6912347	chr1	85279500-85331842	-
222019_at	7.99	7.68	8	0.12	0.15	0.01	0.061421	0.790286	1.24	0.237803	0.999965	-1.01	0.24215	0.845577	-1.24	0.237803	0.999965	-1.25	0.027972	0.799874	1.01	0.24215	0.845577	1.25	0.027972	0.799874	PFDN6	prefoldin subunit 6	Hs.205736.2	chr6	33257546-33258709	+
224723_x_at	8.66	8.41	8.74	0.12	0.35	0.08	0.544497	0.948722	1.18	0.969252	0.999965	-1.06	0.097764	0.757644	-1.18	0.969252	0.999965	-1.25	0.415108	0.912193	1.06	0.097764	0.757644	1.25	0.415108	0.912193	LINC00998	long intergenic non-protein coding RNA 998	Hs.92145.0	chr7	112756777-112758627	-
227745_at	6.12	6.14	6.46	0.2	0.09	0.05	0.008455	0.680674	-1.02	0.84408	0.999965	-1.27	0.020218	0.645713	1.02	0.84408	0.999965	-1.25	0.000736	0.724439	1.27	0.020218	0.645713	1.25	0.000736	0.724439	RNF139-AS1	RNF139 antisense RNA 1 (head to head)	Hs.23754.0	chr8	125485050-125486787	-
228049_x_at	9.71	9.47	9.8	0.17	0.11	0.03	0.024955	0.746068	1.18	0.364713	0.999965	-1.06	0.084938	0.743316	-1.18	0.364713	0.999965	-1.25	0.003174	0.777243	1.06	0.084938	0.743316	1.25	0.003174	0.777243	SNHG19	small nucleolar RNA host gene 19	Hs.103135.0	chr16	2204802-2205345	-
228702_at	6.03	5.86	6.19	0.1	0.14	0.11	0.049941	0.776158	1.13	0.404539	0.999965	-1.11	0.082399	0.739775	-1.13	0.404539	0.999965	-1.25	0.037173	0.801067	1.11	0.082399	0.739775	1.25	0.037173	0.801067	LINC-PINT	long intergenic non-protein coding RNA, p53 induced transcript	Hs.181400.0	chr7	130628925-130629917	-
229633_at	4.24	4.1	4.43	0.08	0.12	0.19	0.079216	0.79997	1.1	0.345137	0.999965	-1.14	0.149147	0.798724	-1.1	0.345137	0.999965	-1.25	0.067084	0.81306	1.14	0.149147	0.798724	1.25	0.067084	0.81306	INTS10	integrator complex subunit 10	Hs.5105.1	chr8	19708637-19709578	+
230270_at	7.53	7.45	7.77	0.22	0.31	0.12	0.257462	0.886193	1.06	0.884184	0.999965	-1.19	0.122563	0.781396	-1.06	0.884184	0.999965	-1.25	0.160713	0.844975	1.19	0.122563	0.781396	1.25	0.160713	0.844975	PRPF38B	pre-mRNA processing factor 38B	Hs.17517.0	chr1	109239694-109240112	+
230517_at	2.62	2.26	2.58	0.2	0.29	0.11	0.292298	0.895803	1.28	0.268304	0.999965	1.03	0.693265	0.964284	-1.28	0.268304	0.999965	-1.25	0.223207	0.861605	-1.03	0.693265	0.964284	1.25	0.223207	0.861605	ZNF775	zinc finger protein 775	Hs.156397.0	chr7	150102824-150105008	+
230949_at	5.06	4.86	5.19	0.1	0.25	0.04	0.341652	0.912281	1.15	0.604285	0.999965	-1.09	0.147066	0.798009	-1.15	0.604285	0.999965	-1.25	0.212709	0.856994	1.09	0.147066	0.798009	1.25	0.212709	0.856994	SLC23A3	solute carrier family 23, member 3	Hs.124565.0	chr2	220026180-220026630	-
231456_at	3.19	2.97	3.3	0.19	0.18	0.09	0.157916	0.850957	1.17	0.96381	0.999965	-1.07	0.101127	0.761367	-1.17	0.96381	0.999965	-1.25	0.083332	0.822991	1.07	0.101127	0.761367	1.25	0.083332	0.822991			Hs.121749.0	chr12	7340666-7341128	-
232443_at	3.52	3.29	3.6	0.09	0.05	0.19	0.119209	0.827022	1.17	0.020193	0.999965	-1.06	0.970828	0.997282	-1.17	0.020193	0.999965	-1.25	0.105636	0.832847	1.06	0.970828	0.997282	1.25	0.105636	0.832847	LOC441052	uncharacterized LOC441052	Hs.179397.0	chr4	172733292-172735869	-
232571_at	4.39	4.27	4.59	0.05	0.2	0.19	0.267815	0.889944	1.09	0.733339	0.999965	-1.15	0.209514	0.828057	-1.09	0.733339	0.999965	-1.25	0.214215	0.857736	1.15	0.209514	0.828057	1.25	0.214215	0.857736	CAPN10-AS1	CAPN10 antisense RNA 1 (head to head)	Hs.174838.0	chr2	241522172-241525733	-
232998_at	3.22	3.05	3.38	0.23	0.19	0.07	0.046131	0.769727	1.13	0.802067	0.999965	-1.11	0.047625	0.698091	-1.13	0.802067	0.999965	-1.25	0.016642	0.799874	1.11	0.047625	0.698091	1.25	0.016642	0.799874	TIGD4	tigger transposable element derived 4	Hs.301243.0	chr4	153696604-153699355	-
233348_at	4.5	4.04	4.36	0.19	0.13	0.11	0.101905	0.813181	1.37	0.097388	0.999965	1.1	0.500855	0.926552	-1.37	0.097388	0.999965	-1.25	0.077795	0.818131	-1.1	0.500855	0.926552	1.25	0.077795	0.818131			Hs.287547.0	chr6	159032050-159033237	+
234927_s_at	4.79	4.54	4.86	0.04	0.27	0.14	0.365277	0.917048	1.19	0.546879	0.999965	-1.05	0.309431	0.872182	-1.19	0.546879	0.999965	-1.25	0.250087	0.873056	1.05	0.309431	0.872182	1.25	0.250087	0.873056	MAGIX	MAGI family member, X-linked	Hs.193170.1	chrX	49012949-49022738	+
235009_at	7.39	7.05	7.37	0.18	0.09	0.1	0.016214	0.718555	1.27	0.049543	0.999965	1.02	0.749291	0.973032	-1.27	0.049543	0.999965	-1.25	0.004414	0.787392	-1.02	0.749291	0.973032	1.25	0.004414	0.787392	BOD1L1	biorientation of chromosomes in cell division 1-like 1	Hs.205442.0	chr4	13605436-13621611	-
235551_at	5.99	5.9	6.22	0.08	0.36	0.08	0.199201	0.867691	1.06	0.866892	0.999965	-1.18	0.010227	0.581991	-1.06	0.866892	0.999965	-1.25	0.175595	0.847375	1.18	0.010227	0.581991	1.25	0.175595	0.847375			Hs.282961.0	chr21	44264000-44265012	-
238634_x_at	5.53	5.2	5.52	0.15	0.42	0.1	0.867661	0.989932	1.26	0.988142	0.999965	1.01	0.427043	0.9088	-1.26	0.988142	0.999965	-1.25	0.693708	0.967108	-1.01	0.427043	0.9088	1.25	0.693708	0.967108	LIPJ	lipase, family member J	Hs.122442.0	chr10	90343465-90344285	+
238810_at	3.49	3.27	3.6	0.13	0.21	0.1	0.251918	0.885223	1.17	0.375368	0.999965	-1.07	0.501186	0.926552	-1.17	0.375368	0.999965	-1.25	0.141366	0.842246	1.07	0.501186	0.926552	1.25	0.141366	0.842246	RFX3	regulatory factor X, 3 (influences HLA class II expression)	Hs.121152.0	chr9	3224550-3248174	-
238913_at	5.07	4.96	5.29	0.32	0.4	0.09	0.540497	0.948722	1.08	0.840534	0.999965	-1.16	0.208675	0.827478	-1.08	0.840534	0.999965	-1.25	0.431162	0.916151	1.16	0.208675	0.827478	1.25	0.431162	0.916151			Hs.16145.0	chr12	69643943-69644401	+
240556_at	2.91	2.7	3.01	0.14	0.25	0.27	0.254204	0.885804	1.16	0.253113	0.999965	-1.07	0.567301	0.941113	-1.16	0.253113	0.999965	-1.25	0.166653	0.844975	1.07	0.567301	0.941113	1.25	0.166653	0.844975	DCN; LOC101928584	decorin; uncharacterized LOC101928584	Hs.156316.0	chr12	91570538-91571082	-
241472_at	3.81	3.44	3.76	0.31	0.39	0.07	0.740819	0.977159	1.29	0.576209	0.999965	1.03	0.604846	0.948938	-1.29	0.576209	0.999965	-1.25	0.663787	0.962064	-1.03	0.604846	0.948938	1.25	0.663787	0.962064	DMXL1	Dmx-like 1	Hs.50495.0	chr5	118514230-118515001	+
241586_at	2.35	2.1	2.43	0.04	0.2	0.15	0.191566	0.866714	1.19	0.364779	0.999965	-1.05	0.283761	0.86326	-1.19	0.364779	0.999965	-1.25	0.139136	0.842246	1.05	0.283761	0.86326	1.25	0.139136	0.842246			Hs.283198.0	chr3	19326798-19327196	+
241853_at	2.52	2.4	2.72	0.12	0.16	0.17	0.388894	0.922156	1.08	0.721171	0.999965	-1.15	0.344557	0.884233	-1.08	0.721171	0.999965	-1.25	0.253056	0.87518	1.15	0.344557	0.884233	1.25	0.253056	0.87518			Hs.38485.0
243855_at	3.84	3.68	4	0.17	0.25	0.3	0.480223	0.941149	1.11	0.213841	0.999965	-1.12	0.722782	0.968608	-1.11	0.213841	0.999965	-1.25	0.433871	0.916151	1.12	0.722782	0.968608	1.25	0.433871	0.916151			Hs.87757.0	chr15	25214572-25215168	+
244542_at	4.44	4	4.32	0.31	0.34	0.12	0.131889	0.838145	1.36	0.154454	0.999965	1.09	0.576117	0.942415	-1.36	0.154454	0.999965	-1.25	0.096345	0.828131	-1.09	0.576117	0.942415	1.25	0.096345	0.828131	BCDIN3D-AS1	BCDIN3D antisense RNA 1	Hs.129038.1	chr12	50222505-50232425	+
244585_at	4.48	4.1	4.43	0.16	0.27	0.12	0.49767	0.942873	1.3	0.511437	0.999965	1.03	0.699392	0.965085	-1.3	0.511437	0.999965	-1.25	0.301957	0.887918	-1.03	0.699392	0.965085	1.25	0.301957	0.887918	IFT140	intraflagellar transport 140	Hs.166909.0	chr16	1607555-1608269	-
1553815_a_at	3.9	3.73	4.05	0.02	0.22	0.13	0.191207	0.866714	1.12	0.737443	0.999965	-1.11	0.087502	0.74741	-1.12	0.737443	0.999965	-1.25	0.16606	0.844975	1.11	0.087502	0.74741	1.25	0.16606	0.844975	TCEANC	transcription elongation factor A (SII) N-terminal and central domain containing	Hs2.222855.1	chrX	13673406-13683525	+
1554808_at	4.43	4.33	4.65	0.23	0.17	0.12	0.189707	0.866714	1.07	0.511714	0.999965	-1.17	0.305618	0.870487	-1.07	0.511714	0.999965	-1.25	0.058881	0.81306	1.17	0.305618	0.870487	1.25	0.058881	0.81306	ACP1	acid phosphatase 1, soluble	Hs2.75393.3	chr2	264925-273392	+
1554860_at	3.14	2.94	3.26	0.13	0.13	0.13	0.148125	0.846656	1.15	0.135276	0.999965	-1.08	0.940112	0.995708	-1.15	0.135276	0.999965	-1.25	0.097065	0.828131	1.08	0.940112	0.995708	1.25	0.097065	0.828131	PTPN7	protein tyrosine phosphatase, non-receptor type 7	Hs2.35.4	chr1	202118978-202127632	-
1555448_at	5.19	4.86	5.18	0.21	0.14	0.2	0.276236	0.891967	1.26	0.15783	0.999965	1.01	0.768342	0.974703	-1.26	0.15783	0.999965	-1.25	0.196741	0.852693	-1.01	0.768342	0.974703	1.25	0.196741	0.852693	AP5M1	adaptor-related protein complex 5, mu 1 subunit	Hs2.106210.2	chr14	57735641-57742174	+
1560453_at	2.69	2.42	2.74	0.21	0.05	0.23	0.142578	0.844664	1.21	0.268784	0.999965	-1.04	0.361576	0.88939	-1.21	0.268784	0.999965	-1.25	0.063739	0.81306	1.04	0.361576	0.88939	1.25	0.063739	0.81306			Hs2.376811.1	chr1	63054800-63056711	-
1561459_at	3.21	3.06	3.39	0.11	0.15	0.22	0.250106	0.884939	1.11	0.119172	0.999965	-1.13	0.918983	0.993683	-1.11	0.119172	0.999965	-1.25	0.186472	0.850479	1.13	0.918983	0.993683	1.25	0.186472	0.850479	LOC101929526	uncharacterized LOC101929526	Hs2.437178.1	chr20	18655038-18679352	-
1567107_s_at	8.66	8.5	8.82	0.07	0.18	0.04	0.007766	0.670666	1.12	0.161564	0.999965	-1.12	0.006514	0.54812	-1.12	0.161564	0.999965	-1.25	0.009134	0.799874	1.12	0.006514	0.54812	1.25	0.009134	0.799874	TPM4	tropomyosin 4	Hs2.438676.1	chr3	27674878-27675128	+
1566831_at	3.93	3.52	3.84	0.03	0.14	0.08	0.008658	0.680674	1.33	0.016043	0.999965	1.06	0.149868	0.79937	-1.33	0.016043	0.999965	-1.25	0.033427	0.801067	-1.06	0.149868	0.79937	1.25	0.033427	0.801067	SBF2-AS1	SBF2 antisense RNA 1	Hs2.353018.2	chr11	9779832-9781486	+
1566885_at	4.09	3.98	4.3	0.05	0.04	0.22	0.228699	0.877141	1.08	0.018987	0.999965	-1.16	0.595089	0.946288	-1.08	0.018987	0.999965	-1.25	0.161563	0.844975	1.16	0.595089	0.946288	1.25	0.161563	0.844975			Hs2.404140.1	chr17	17071259-17088870	+
1567076_at	2.94	2.72	3.04	0.1	0.47	0.29	0.908658	0.992908	1.17	0.844355	0.999965	-1.07	0.570056	0.941163	-1.17	0.844355	0.999965	-1.25	0.8697	0.987017	1.07	0.570056	0.941163	1.25	0.8697	0.987017	CLN6	ceroid-lipofuscinosis, neuronal 6, late infantile, variant	Hs2.403812.1	chr15	68499832-68500202	+
1568858_at	4.03	4.03	4.35	0.08	0.36	0.11	0.022637	0.746068	-1	0.5059	0.999965	-1.25	0.002799	0.496441	1	0.5059	0.999965	-1.25	0.028887	0.799874	1.25	0.002799	0.496441	1.25	0.028887	0.799874			Hs2.207647.1	chr16	23579946-23580877	+
1569274_at	3.92	3.77	4.1	0.1	0.2	0.27	0.694544	0.969357	1.11	0.789861	0.999965	-1.13	0.57903	0.943124	-1.11	0.789861	0.999965	-1.25	0.501323	0.930123	1.13	0.57903	0.943124	1.25	0.501323	0.930123	LINC01588	long intergenic non-protein coding RNA 1588	Hs2.385490.1	chr14	50467800-50469067	-
1570572_at	3.28	3.2	3.52	0.15	0.24	0.13	0.378737	0.919798	1.06	0.827327	0.999965	-1.18	0.134512	0.790924	-1.06	0.827327	0.999965	-1.25	0.345478	0.897966	1.18	0.134512	0.790924	1.25	0.345478	0.897966	LOC729291	uncharacterized LOC729291	Hs2.399785.1	chr12	28342476-28346191	-
202747_s_at	4.27	4.05	4.35	0.2	0.2	0.08	0.306017	0.900664	1.16	0.571769	0.999965	-1.06	0.376348	0.894563	-1.16	0.571769	0.999965	-1.24	0.118015	0.834709	1.06	0.376348	0.894563	1.24	0.118015	0.834709	ITM2A	integral membrane protein 2A	g4758223	chrX	78616466-78622850	-
202877_s_at	4.23	3.97	4.28	0.21	0.42	0.05	0.923382	0.993269	1.2	0.973945	0.999965	-1.04	0.596489	0.946625	-1.2	0.973945	0.999965	-1.24	0.746633	0.97199	1.04	0.596489	0.946625	1.24	0.746633	0.97199	CD93	CD93 molecule	Hs.97199.0	chr20	23059996-23066977	-
205677_s_at	8.79	8.46	8.77	0.07	0.17	0.06	0.118079	0.827022	1.25	0.15583	0.999965	1.01	0.824734	0.984064	-1.25	0.15583	0.999965	-1.24	0.115245	0.834709	-1.01	0.824734	0.984064	1.24	0.115245	0.834709	DLEU1	deleted in lymphocytic leukemia 1 (non-protein coding)	g5031858	chr13	50656306-50679431	+
205686_s_at	3.26	3.15	3.46	0.15	0.33	0.19	0.900623	0.991993	1.08	0.956879	0.999965	-1.15	0.667736	0.958651	-1.08	0.956879	0.999965	-1.24	0.720524	0.969122	1.15	0.667736	0.958651	1.24	0.720524	0.969122	CD86	CD86 molecule	g5901919	chr3	121796749-121838666	+
206965_at	2.56	2.19	2.49	0	0.57	0.21	0.974412	0.999123	1.29	0.900553	0.999965	1.05	0.670821	0.959616	-1.29	0.900553	0.999965	-1.24	0.966685	0.997121	-1.05	0.670821	0.959616	1.24	0.966685	0.997121	KLF12	Kruppel-like factor 12	g7706476	chr13	74387022-74708042	-
207246_at	2.34	2.2	2.51	0.12	0.12	0.13	0.055533	0.786354	1.1	0.275601	0.999965	-1.13	0.165117	0.806552	-1.1	0.275601	0.999965	-1.24	0.031353	0.801067	1.13	0.165117	0.806552	1.24	0.031353	0.801067	ZFY	zinc finger protein, Y-linked	g4507966	chrY	2821977-2848278	+
208211_s_at	3.71	3.43	3.74	0.16	0.16	0.05	0.047194	0.770724	1.21	0.248477	0.999965	-1.02	0.202647	0.824783	-1.21	0.248477	0.999965	-1.24	0.014787	0.799874	1.02	0.202647	0.824783	1.24	0.014787	0.799874	ALK	anaplastic lymphoma receptor tyrosine kinase	g1848243	chr2	29415811-30143673	-
209182_s_at	5.67	5.8	6.11	0.28	0.36	0.28	0.329194	0.909182	-1.1	0.265963	0.999965	-1.36	0.172047	0.812885	1.1	0.265963	0.999965	-1.24	0.993142	0.999361	1.36	0.172047	0.812885	1.24	0.993142	0.999361	C10orf10	chromosome 10 open reading frame 10	Hs.93675.0	chr10	45471576-45474257	-
209356_x_at	5.12	4.84	5.15	0.07	0.19	0.14	0.071105	0.796587	1.21	0.083972	0.999965	-1.02	0.888749	0.991392	-1.21	0.083972	0.999965	-1.24	0.073015	0.813314	1.02	0.888749	0.991392	1.24	0.073015	0.813314	EFEMP2	EGF containing fibulin-like extracellular matrix protein 2	g7328920	chr11	65634298-65640217	-
210394_x_at	3.62	3.37	3.68	0.12	0.23	0.2	0.073564	0.796587	1.2	0.067333	0.999965	-1.04	0.908508	0.993121	-1.2	0.067333	0.999965	-1.24	0.077374	0.818129	1.04	0.908508	0.993121	1.24	0.077374	0.818129	SSX4; SSX4B	synovial sarcoma, X breakpoint 4; synovial sarcoma, X breakpoint 4B	g13529094	chrX	48242967-48252785	+
213472_at	5.57	5.62	5.93	0.34	0.4	0.15	0.461366	0.938353	-1.03	0.887789	0.999965	-1.28	0.207408	0.827454	1.03	0.887789	0.999965	-1.24	0.330489	0.895333	1.28	0.207408	0.827454	1.24	0.330489	0.895333	HNRNPH1	heterogeneous nuclear ribonucleoprotein H1 (H)	Hs.245710.2	chr5	179044661-179047173	-
214134_at	2.88	2.71	3.02	0.18	0.12	0.1	0.138272	0.842698	1.12	0.495137	0.999965	-1.1	0.249982	0.849015	-1.12	0.495137	0.999965	-1.24	0.040437	0.801067	1.1	0.249982	0.849015	1.24	0.040437	0.801067	KIAA1211L	KIAA1211-like	Hs.159629.1	chr2	99438185-99438767	+
214568_at	4.32	4.02	4.33	0.19	0.2	0.12	0.35715	0.914728	1.23	0.689901	0.999965	-1.01	0.338323	0.882118	-1.23	0.689901	0.999965	-1.24	0.165924	0.844975	1.01	0.338323	0.882118	1.24	0.165924	0.844975	TPSD1	tryptase delta 1	Hs.241387.0	chr16	1306272-1308494	+
215110_at	3.6	3.75	4.06	0.15	0.14	0.07	0.006129	0.639481	-1.11	0.561369	0.999965	-1.38	0.005074	0.530928	1.11	0.561369	0.999965	-1.24	0.00894	0.799874	1.38	0.005074	0.530928	1.24	0.00894	0.799874	BMS1P21; MBL1P	BMS1 ribosome biogenesis factor pseudogene 21; mannose-binding lectin (protein A) 1, pseudogene	Hs.116218.0	chr10	81679933-81682874	+
215220_s_at	7.51	7.15	7.46	0.17	0.07	0.24	0.08477	0.80493	1.29	0.025918	0.999965	1.04	0.726414	0.968608	-1.29	0.025918	0.999965	-1.24	0.084403	0.822991	-1.04	0.726414	0.968608	1.24	0.084403	0.822991	TPR	translocated promoter region, nuclear basket protein	Hs.306642.0	chr1	186307318-186313523	-
215319_at	3.2	2.88	3.18	0.08	0.06	0.27	0.192512	0.866714	1.25	0.012948	0.999965	1.01	0.851253	0.987561	-1.25	0.012948	0.999965	-1.24	0.153584	0.844626	-1.01	0.851253	0.987561	1.24	0.153584	0.844626	ATP8B3	ATPase, aminophospholipid transporter, class I, type 8B, member 3	Hs.184922.0	chr19	1784927-1806146	-
216628_at	4.1	3.99	4.29	0.2	0.58	0.23	0.516686	0.945149	1.08	0.756191	0.999965	-1.15	0.277493	0.859064	-1.08	0.756191	0.999965	-1.24	0.345602	0.897966	1.15	0.277493	0.859064	1.24	0.345602	0.897966			Hs.306342.0	chr21	35203725-35206175	+
216691_at	3.45	3	3.31	0.08	0.33	0.12	0.375701	0.919548	1.37	0.298311	0.999965	1.1	0.089693	0.74741	-1.37	0.298311	0.999965	-1.24	0.707717	0.96834	-1.1	0.089693	0.74741	1.24	0.707717	0.96834			Hs.306463.0	chr19	42506690-42509414	+
217040_x_at	5.27	4.91	5.22	0.06	0.07	0.07	0.001249	0.519424	1.28	0.003963	0.999965	1.04	0.416681	0.906475	-1.28	0.003963	0.999965	-1.24	0.003682	0.778898	-1.04	0.416681	0.906475	1.24	0.003682	0.778898	SOX15	SRY box 15	Hs.247687.0	chr17	7491695-7491864	-
219689_at	4.16	3.93	4.24	0.31	0.24	0.09	0.203457	0.868992	1.17	0.348291	0.999965	-1.06	0.602589	0.948496	-1.17	0.348291	0.999965	-1.24	0.047758	0.806399	1.06	0.602589	0.948496	1.24	0.047758	0.806399	SEMA3G	sema domain, immunoglobulin domain (Ig), short basic domain, secreted, (semaphorin) 3G	g9910361	chr3	52467267-52479043	-
219778_at	2.5	2.3	2.61	0.12	0.03	0.08	0.009417	0.691279	1.15	0.046793	0.999965	-1.08	0.387326	0.897679	-1.15	0.046793	0.999965	-1.24	0.002029	0.728812	1.08	0.387326	0.897679	1.24	0.002029	0.728812	ZFPM2	zinc finger protein, FOG family member 2	g10862688	chr8	106331146-106816765	+
219829_at	5.24	5.02	5.33	0.08	0.2	0.04	0.160123	0.851448	1.16	0.69912	0.999965	-1.06	0.03016	0.668394	-1.16	0.69912	0.999965	-1.24	0.117245	0.834709	1.06	0.03016	0.668394	1.24	0.117245	0.834709	ITGB1BP2	integrin beta 1 binding protein (melusin) 2	g6912437	chrX	70521627-70525204	+
220784_s_at	1.82	1.75	2.06	0.05	0.24	0.07	0.096725	0.808941	1.05	0.617316	0.999965	-1.19	0.002904	0.499044	-1.05	0.617316	0.999965	-1.24	0.192968	0.852693	1.19	0.002904	0.499044	1.24	0.192968	0.852693	UTS2	urotensin 2	g12056478	chr1	7907674-7913572	-
222629_at	5.86	5.4	5.71	0.1	0.22	0.22	0.277864	0.892008	1.38	0.124737	0.999965	1.11	0.244877	0.845965	-1.38	0.124737	0.999965	-1.24	0.619524	0.953693	-1.11	0.244877	0.845965	1.24	0.619524	0.953693	REV1	REV1, DNA directed polymerase	Hs.110347.0	chr2	100016937-100106480	-
222836_at	3.15	2.82	3.13	0.16	0.17	0.19	0.087639	0.80493	1.26	0.06863	0.999965	1.02	0.82631	0.984237	-1.26	0.06863	0.999965	-1.24	0.076318	0.816739	-1.02	0.82631	0.984237	1.24	0.076318	0.816739	NAA15	N(alpha)-acetyltransferase 15, NatA auxiliary subunit	g13195459	chr4	140222654-140310342	+
223605_at	3.5	3.24	3.55	0.18	0.14	0.1	0.123179	0.831186	1.2	0.210599	0.999965	-1.03	0.652467	0.956129	-1.2	0.210599	0.999965	-1.24	0.043576	0.806399	1.03	0.652467	0.956129	1.24	0.043576	0.806399	SLC25A18	solute carrier family 25 (glutamate carrier), member 18	g11999276	chr22	18043182-18073647	+
223799_at	7.41	7.23	7.53	0.05	0.1	0.13	0.054238	0.784693	1.14	0.189553	0.999965	-1.09	0.158438	0.801619	-1.14	0.189553	0.999965	-1.24	0.047191	0.806399	1.09	0.158438	0.801619	1.24	0.047191	0.806399	MSANTD4	Myb/SANT-like DNA-binding domain containing 4 with coiled-coils	g12005798	chr11	105880455-105881312	-
224134_at	4.4	4.08	4.39	0.08	0.23	0.12	0.281957	0.893913	1.25	0.234513	0.999965	1.01	0.779791	0.976673	-1.25	0.234513	0.999965	-1.24	0.24947	0.872656	-1.01	0.779791	0.976673	1.24	0.24947	0.872656	MGC10814	uncharacterized protein MGC10814	g13436301	chr19	18992045-18992935	-
226344_at	5.27	5.04	5.36	0.32	0.02	0.16	0.078307	0.799186	1.17	0.606975	0.999965	-1.06	0.165509	0.806693	-1.17	0.606975	0.999965	-1.24	0.009222	0.799874	1.06	0.165509	0.806693	1.24	0.009222	0.799874	ZMAT1	zinc finger, matrin-type 1	Hs.296317.0	chrX	101137262-101142053	-
228238_at	10.73	10.7	11.01	0.1	0.05	0.07	0.003114	0.585755	1.02	0.615748	0.999965	-1.21	0.011822	0.592063	-1.02	0.615748	0.999965	-1.24	0.002377	0.746174	1.21	0.011822	0.592063	1.24	0.002377	0.746174	GAS5	growth arrest-specific 5 (non-protein coding)	Hs.289721.0	chr1	173833038-173833753	-
228668_x_at	4.35	4.33	4.63	0.07	0.06	0.14	0.070697	0.796587	1.01	0.65146	0.999965	-1.22	0.107897	0.769362	-1.01	0.65146	0.999965	-1.24	0.07219	0.81306	1.22	0.107897	0.769362	1.24	0.07219	0.81306	CCDC71L	coiled-coil domain containing 71-like	Hs.143640.0	chr7	106300431-106300928	+
230068_s_at	3.5	2.99	3.31	0.14	0.23	0.09	0.035591	0.762479	1.43	0.053493	0.999965	1.15	0.104003	0.765381	-1.43	0.053493	0.999965	-1.24	0.098038	0.828554	-1.15	0.104003	0.765381	1.24	0.098038	0.828554	PEG3-AS1	PEG3 antisense RNA 1	Hs.139033.2	chr19	57323715-57324214	+
230900_at	4.27	3.87	4.18	0.06	0.31	0.16	0.085329	0.80493	1.32	0.101941	0.999965	1.07	0.717906	0.968058	-1.32	0.101941	0.999965	-1.24	0.105939	0.832847	-1.07	0.717906	0.968058	1.24	0.105939	0.832847	CCDC110	coiled-coil domain containing 110	Hs.41101.0	chr4	186366340-186379559	-
231168_at	4.07	3.66	3.96	0.04	0.28	0.08	0.208905	0.872213	1.33	0.188462	0.999965	1.08	0.097864	0.757644	-1.33	0.188462	0.999965	-1.24	0.335949	0.896647	-1.08	0.097864	0.757644	1.24	0.335949	0.896647	PTMA	prothymosin, alpha	Hs.170437.0	chr2	232573647-232574133	+
231195_at	4.09	3.93	4.24	0.11	0.21	0.08	0.029197	0.755694	1.12	0.184774	0.999965	-1.11	0.094005	0.751862	-1.12	0.184774	0.999965	-1.24	0.022258	0.799874	1.11	0.094005	0.751862	1.24	0.022258	0.799874	KLRG2	killer cell lectin-like receptor subfamily G, member 2	Hs.17572.0	chr7	139135352-139135929	-
231236_at	4.46	4.39	4.71	0.31	0.14	0.07	0.30123	0.899704	1.05	0.48463	0.999965	-1.19	0.584415	0.94428	-1.05	0.48463	0.999965	-1.24	0.027865	0.799874	1.19	0.584415	0.94428	1.24	0.027865	0.799874	ZFP57	ZFP57 zinc finger protein	Hs.156326.0	chr6	29640260-29643855	-
231328_s_at	4.79	4.45	4.76	0.06	0.26	0.13	0.414014	0.927261	1.27	0.304517	0.999965	1.02	0.618437	0.950882	-1.27	0.304517	0.999965	-1.24	0.388209	0.904918	-1.02	0.618437	0.950882	1.24	0.388209	0.904918	RASGRP4	RAS guanyl releasing protein 4	Hs.283656.1	chr19	38896204-38899721	-
231739_at	3.47	3.39	3.7	0.11	0.08	0.1	0.020141	0.746068	1.06	0.582844	0.999965	-1.17	0.04483	0.695955	-1.06	0.582844	0.999965	-1.24	0.014752	0.799874	1.17	0.04483	0.695955	1.24	0.014752	0.799874	LOC100507547; PRRT1	uncharacterized LOC100507547; proline-rich transmembrane protein 1	Hs.247993.0	chr6	32116667-32118384	-
232989_s_at	3.85	3.76	4.06	0.05	0.18	0.1	0.032326	0.755938	1.07	0.310919	0.999965	-1.16	0.036627	0.676823	-1.07	0.310919	0.999965	-1.24	0.033375	0.801067	1.16	0.036627	0.676823	1.24	0.033375	0.801067	CCDC136	coiled-coil domain containing 136	Hs.7973.2	chr7	128446428-128462186	+
233442_at	3.36	3.36	3.67	0.22	0.25	0.24	0.763265	0.980501	1.01	0.959803	0.999965	-1.24	0.526695	0.933049	-1.01	0.959803	0.999965	-1.24	0.583873	0.948585	1.24	0.526695	0.933049	1.24	0.583873	0.948585			Hs.287499.0	chr3	73586955-73588806	-
233739_at	2.19	2.22	2.53	0.26	0.13	0.38	0.680561	0.967177	-1.02	0.553137	0.999965	-1.27	0.730492	0.969339	1.02	0.553137	0.999965	-1.24	0.427433	0.915554	1.27	0.730492	0.969339	1.24	0.427433	0.915554			Hs.302055.0	chr19	50349037-50350235	+
233946_at	5.19	5.05	5.35	0.16	0.18	0.12	0.369013	0.918575	1.11	0.398489	0.999965	-1.12	0.712118	0.967206	-1.11	0.398489	0.999965	-1.24	0.193078	0.852693	1.12	0.712118	0.967206	1.24	0.193078	0.852693	SMU1	smu-1 suppressor of mec-8 and unc-52 homolog (C. elegans)	Hs.170931.0	chr9	33041761-33044798	-
234848_at	3.18	3	3.3	0.16	0.34	0.14	0.745029	0.97799	1.14	0.999367	0.999965	-1.09	0.36947	0.89176	-1.14	0.999367	0.999965	-1.24	0.572435	0.946094	1.09	0.36947	0.89176	1.24	0.572435	0.946094			Hs.272544.0	chr14	22236792-22237320	+
235171_at	3.58	3.41	3.72	0.09	0.3	0.05	0.102813	0.814107	1.13	0.487501	0.999965	-1.1	0.015467	0.622026	-1.13	0.487501	0.999965	-1.24	0.079543	0.819123	1.1	0.015467	0.622026	1.24	0.079543	0.819123	LOC100505501	uncharacterized LOC100505501	Hs.97275.0	chr8	60032539-60033906	+
235653_s_at	6.84	6.64	6.95	0.06	0.24	0.1	0.105359	0.815364	1.15	0.196719	0.999965	-1.08	0.457619	0.916503	-1.15	0.196719	0.999965	-1.24	0.087873	0.823481	1.08	0.457619	0.916503	1.24	0.087873	0.823481	THAP6	THAP domain containing 6	Hs.143692.0	chr4	76440641-76453280	+
235827_at	5.22	5.05	5.36	0.1	0.2	0.11	0.424742	0.930305	1.13	0.641568	0.999965	-1.1	0.362655	0.889486	-1.13	0.641568	0.999965	-1.24	0.263049	0.875875	1.1	0.362655	0.889486	1.24	0.263049	0.875875	LOC100506472; TAB1	uncharacterized LOC100506472; TGF-beta activated kinase 1/MAP3K7 binding protein 1	Hs.87701.0	chr22	39832628-39833133	+
236145_at	3.98	3.72	4.03	0.19	0.35	0.2	0.545612	0.948722	1.2	0.495322	0.999965	-1.03	0.796906	0.98102	-1.2	0.495322	0.999965	-1.24	0.352043	0.898146	1.03	0.796906	0.98102	1.24	0.352043	0.898146			Hs.272145.0	chr22	22012299-22012810	-
236745_at	5.53	5.28	5.59	0.12	0.2	0.14	0.069432	0.796587	1.19	0.132151	0.999965	-1.04	0.497487	0.92578	-1.19	0.132151	0.999965	-1.24	0.049909	0.807638	1.04	0.497487	0.92578	1.24	0.049909	0.807638	CCDC78	coiled-coil domain containing 78	Hs.201282.0	chr16	772585-773166	-
237021_at	4.34	4.05	4.36	0.07	0.23	0.11	0.175908	0.859869	1.22	0.153313	0.999965	-1.02	0.459064	0.916546	-1.22	0.153313	0.999965	-1.24	0.214448	0.857736	1.02	0.459064	0.916546	1.24	0.214448	0.857736	CEP83-AS1	CEP83 antisense RNA 1 (head to head)	Hs.143240.0	chr12	94854183-94854593	+
238522_at	4.53	4.25	4.56	0.03	0.15	0.11	0.126331	0.833907	1.21	0.106189	0.999965	-1.02	0.941987	0.995733	-1.21	0.106189	0.999965	-1.24	0.130472	0.839336	1.02	0.941987	0.995733	1.24	0.130472	0.839336	PPP3CB-AS1	PPP3CB antisense RNA 1 (head to head)	Hs.130184.0	chr10	75260436-75265314	+
239130_at	4.03	3.86	4.17	0.09	0.13	0.13	0.150656	0.847298	1.13	0.320648	0.999965	-1.1	0.309302	0.872079	-1.13	0.320648	0.999965	-1.24	0.092108	0.826642	1.1	0.309302	0.872079	1.24	0.092108	0.826642	MIR101-1; MIR3671	microRNA 101-1; microRNA 3671	Hs.145958.0	chr1	65523463-65524122	-
239493_at	5.21	5.19	5.5	0.14	0.29	0.13	0.172279	0.85765	1.01	0.850062	0.999965	-1.22	0.061458	0.720942	-1.01	0.850062	0.999965	-1.24	0.136751	0.842246	1.22	0.061458	0.720942	1.24	0.136751	0.842246	RPL7	ribosomal protein L7	Hs.196398.0	chr8	74202876-74203301	-
239597_at	4.86	4.75	5.06	0.16	0.39	0.15	0.467614	0.938494	1.08	0.555813	0.999965	-1.15	0.489692	0.924432	-1.08	0.555813	0.999965	-1.24	0.294751	0.886017	1.15	0.489692	0.924432	1.24	0.294751	0.886017			Hs.159983.0	chr13	28795057-28795484	+
240087_at	3.78	3.46	3.77	0.03	0.19	0.18	0.252361	0.885256	1.24	0.116932	0.999965	1	0.736199	0.970267	-1.24	0.116932	0.999965	-1.24	0.260161	0.875875	-1	0.736199	0.970267	1.24	0.260161	0.875875	LOC101927837	uncharacterized LOC101927837	Hs.312258.0	chr16	67537516-67538273	+
240258_at	6.43	6.5	6.81	0.07	0.4	0.07	0.169317	0.856434	-1.05	0.994213	0.999965	-1.31	0.002774	0.496441	1.05	0.994213	0.999965	-1.24	0.18047	0.848931	1.31	0.002774	0.496441	1.24	0.18047	0.848931	ENO1	enolase 1, (alpha)	Hs.197825.0	chr1	8930489-8931249	-
240288_at	2.77	2.59	2.91	0.05	0.32	0.13	0.21101	0.87274	1.13	0.338926	0.999965	-1.1	0.338934	0.882298	-1.13	0.338926	0.999965	-1.24	0.155164	0.844626	1.1	0.338934	0.882298	1.24	0.155164	0.844626	KCNRG; TRIM13	potassium channel regulator; tripartite motif containing 13	Hs.246191.0	chr13	50594347-50594611	+
241737_x_at	4.12	3.87	4.18	0.35	0.48	0.1	0.936834	0.994421	1.19	0.998174	0.999965	-1.04	0.686704	0.962437	-1.19	0.998174	0.999965	-1.24	0.765034	0.974571	1.04	0.686704	0.962437	1.24	0.765034	0.974571			Hs.138777.0	chr14	97342726-97343127	+
242203_at	3.87	3.73	4.04	0.12	0.24	0.07	0.137402	0.841616	1.1	0.442217	0.999965	-1.13	0.122368	0.781396	-1.1	0.442217	0.999965	-1.24	0.084321	0.822991	1.13	0.122368	0.781396	1.24	0.084321	0.822991			Hs.9801.0	chr11	46405351-46405726	-
242325_at	4.07	3.88	4.19	0.07	0.09	0.21	0.068056	0.796587	1.14	0.044946	0.999965	-1.09	0.318152	0.875998	-1.14	0.044946	0.999965	-1.24	0.056096	0.81306	1.09	0.318152	0.875998	1.24	0.056096	0.81306	YWHAH	tyrosine 3-monooxygenase/tryptophan 5-monooxygenase activation protein, eta	Hs.226755.1	chr22	32342434-32342991	+
242389_at	6.62	6.19	6.5	0.12	0.14	0.1	0.012939	0.69549	1.35	0.023357	0.999965	1.09	0.433277	0.910856	-1.35	0.023357	0.999965	-1.24	0.0205	0.799874	-1.09	0.433277	0.910856	1.24	0.0205	0.799874	LUC7L3	LUC7-like 3 pre-mRNA splicing factor	Hs.32112.2	chr17	48832336-48833359	+
242478_at	4.33	4.04	4.35	0.04	0.19	0.13	0.190743	0.866714	1.22	0.191487	0.999965	-1.02	0.803577	0.981454	-1.22	0.191487	0.999965	-1.24	0.157976	0.844975	1.02	0.803577	0.981454	1.24	0.157976	0.844975			Hs.94107.0	chr6	52615663-52616113	-
243779_at	3.03	2.88	3.2	0.04	0.23	0.13	0.169531	0.85681	1.11	0.684418	0.999965	-1.12	0.074794	0.735124	-1.11	0.684418	0.999965	-1.24	0.143547	0.842246	1.12	0.074794	0.735124	1.24	0.143547	0.842246	GALNT13	polypeptide N-acetylgalactosaminyltransferase 13	Hs.13485.1	chr2	155308581-155309434	+
243996_at	4.66	4.21	4.52	0.3	0.34	0.27	0.566905	0.951841	1.37	0.408752	0.999965	1.1	0.922763	0.99406	-1.37	0.408752	0.999965	-1.24	0.38201	0.902922	-1.1	0.922763	0.99406	1.24	0.38201	0.902922	NPR2	natriuretic peptide receptor 2	Hs.151334.0	chr9	35786642-35790424	+
244171_at	4.68	4.55	4.87	0.25	0.18	0.14	0.121518	0.828915	1.09	0.270518	0.999965	-1.14	0.457134	0.916433	-1.09	0.270518	0.999965	-1.24	0.034591	0.801067	1.14	0.457134	0.916433	1.24	0.034591	0.801067	MKLN1	muskelin 1, intracellular mediator containing kelch motifs	Hs.220918.0	chr7	131177520-131178413	+
244703_x_at	5.12	5	5.3	0.24	0.22	0.19	0.548171	0.948722	1.09	0.599086	0.999965	-1.14	0.642139	0.954867	-1.09	0.599086	0.999965	-1.24	0.27988	0.882042	1.14	0.642139	0.954867	1.24	0.27988	0.882042	IPO9	importin 9	Hs.254040.0	chr1	201848314-201849156	+
244763_at	3.48	3.26	3.56	0.22	0.17	0.17	0.657181	0.963558	1.17	0.513921	0.999965	-1.06	0.940305	0.995731	-1.17	0.513921	0.999965	-1.24	0.382065	0.902922	1.06	0.940305	0.995731	1.24	0.382065	0.902922	MTRF1	mitochondrial translational release factor 1	Hs.171515.0	chr13	41790505-41791010	-
244882_at	3.96	3.56	3.87	0.09	0.21	0.29	0.445313	0.934955	1.33	0.133222	0.999965	1.07	0.599409	0.947456	-1.33	0.133222	0.999965	-1.24	0.492901	0.928924	-1.07	0.599409	0.947456	1.24	0.492901	0.928924	TNRC18	trinucleotide repeat containing 18	Hs.294012.0	chr7	5410202-5410915	+
1552957_at	2.34	2.05	2.36	0.17	0.14	0.17	0.183969	0.863374	1.23	0.144355	0.999965	-1.01	0.988216	0.99899	-1.23	0.144355	0.999965	-1.24	0.11122	0.833909	1.01	0.988216	0.99899	1.24	0.11122	0.833909	DNAH6	dynein, axonemal, heavy chain 6	Hs2.348624.1	chr2	84885430-84924964	+
1553107_s_at	7.59	7.25	7.56	0.15	0.05	0.07	0.010882	0.691503	1.26	0.056032	0.999965	1.02	0.500616	0.926552	-1.26	0.056032	0.999965	-1.24	0.001324	0.724439	-1.02	0.500616	0.926552	1.24	0.001324	0.724439	C5orf24	chromosome 5 open reading frame 24	Hs2.406549.1	chr5	134181677-134193200	+
1554210_at	4.05	3.86	4.18	0.04	0.12	0.05	0.012956	0.695526	1.13	0.175862	0.999965	-1.09	0.023747	0.659224	-1.13	0.175862	0.999965	-1.24	0.014442	0.799874	1.09	0.023747	0.659224	1.24	0.014442	0.799874	ZCCHC13	zinc finger, CCHC domain containing 13	Hs2.157231.1	chrX	73524024-73524866	+
1554584_at	4.17	4.1	4.41	0.21	0.05	0.11	0.053604	0.782748	1.05	0.535791	0.999965	-1.18	0.134867	0.791	-1.05	0.535791	0.999965	-1.24	0.00737	0.799874	1.18	0.134867	0.791	1.24	0.00737	0.799874	DRC3	dynein regulatory complex subunit 3	Hs2.376492.1	chr17	17876244-17911141	+
1554894_a_at	8.08	7.81	8.11	0.07	0.17	0.09	0.178451	0.861237	1.21	0.186822	0.999965	-1.02	0.915646	0.993381	-1.21	0.186822	0.999965	-1.24	0.154432	0.844626	1.02	0.915646	0.993381	1.24	0.154432	0.844626	PCBD2	pterin-4 alpha-carbinolamine dehydratase/dimerization cofactor of hepatocyte nuclear factor 1 alpha (TCF1) 2	Hs2.150186.2	chr5	134246023-134296784	+
1555202_a_at	6.32	6.17	6.48	0.09	0.1	0.13	0.040041	0.764968	1.11	0.540353	0.999965	-1.12	0.069996	0.730328	-1.11	0.540353	0.999965	-1.24	0.037621	0.801067	1.12	0.069996	0.730328	1.24	0.037621	0.801067	RPRD1A	regulation of nuclear pre-mRNA domain containing 1A	Hs2.300906.2	chr18	33605561-33647520	-
1556210_at	2.14	1.91	2.22	0.18	0.1	0.1	0.042157	0.764968	1.17	0.080326	0.999965	-1.06	0.884573	0.991162	-1.17	0.080326	0.999965	-1.24	0.013894	0.799874	1.06	0.884573	0.991162	1.24	0.013894	0.799874	AIG1	androgen-induced 1	Hs2.48645.1	chr6	143657751-143660306	+
1556933_at	2.32	2.37	2.68	0.22	0.16	0.21	0.467655	0.938494	-1.04	0.933967	0.999965	-1.29	0.336116	0.881442	1.04	0.933967	0.999965	-1.24	0.317258	0.89178	1.29	0.336116	0.881442	1.24	0.317258	0.89178			Hs2.269307.1	chr9	91065420-91066027	+
1558678_s_at	11.24	11.05	11.36	0.22	0.26	0.1	0.047675	0.770833	1.14	0.192382	0.999965	-1.09	0.273535	0.857542	-1.14	0.192382	0.999965	-1.24	0.021532	0.799874	1.09	0.273535	0.857542	1.24	0.021532	0.799874	MALAT1	metastasis associated lung adenocarcinoma transcript 1 (non-protein coding)	Hs2.356442.1	chr11	65269557-65270526	+
1558977_at	2.52	2.22	2.53	0.07	0.19	0.04	0.097259	0.809655	1.24	0.145763	0.999965	-1	0.538033	0.935427	-1.24	0.145763	0.999965	-1.24	0.107728	0.832847	1	0.538033	0.935427	1.24	0.107728	0.832847	LOC100130992	uncharacterized LOC100130992	Hs2.272065.1	chr10	22541000-22543518	+
1559127_x_at	5.26	5.14	5.45	0.13	0.12	0.03	0.006101	0.639481	1.09	0.285031	0.999965	-1.14	0.01804	0.640249	-1.09	0.285031	0.999965	-1.24	0.00264	0.758579	1.14	0.01804	0.640249	1.24	0.00264	0.758579	RRP12	ribosomal RNA processing 12 homolog	Hs2.434138.1	chr10	99152465-99153912	-
1559240_at	3.76	3.5	3.81	0.14	0.16	0.08	0.063439	0.793872	1.2	0.146678	0.999965	-1.03	0.597898	0.946905	-1.2	0.146678	0.999965	-1.24	0.033589	0.801067	1.03	0.597898	0.946905	1.24	0.033589	0.801067	LOC100507053	uncharacterized LOC100507053	Hs2.124049.1	chr4	100010101-100024256	+
1562681_at	4.18	3.8	4.11	0.08	0.1	0.08	0.007988	0.676722	1.3	0.015393	0.999965	1.05	0.293129	0.868314	-1.3	0.015393	0.999965	-1.24	0.017991	0.799874	-1.05	0.293129	0.868314	1.24	0.017991	0.799874	KRTAP5-AS1	KRTAP5-1/KRTAP5-2 antisense RNA 1	Hs2.334259.1	chr11	1618476-1620209	+
1564962_at	4.51	4.4	4.71	0.04	0.03	0.12	0.004813	0.616235	1.07	0.028053	0.999965	-1.15	0.036919	0.677049	-1.07	0.028053	0.999965	-1.24	0.00832	0.799874	1.15	0.036919	0.677049	1.24	0.00832	0.799874	ZNF92	zinc finger protein 92	Hs2.381291.1	chr7	64838824-64863612	+
1566514_at	3.38	3.07	3.37	0.24	0.33	0.07	0.673052	0.966212	1.24	0.546934	0.999965	1	0.826904	0.984264	-1.24	0.546934	0.999965	-1.24	0.476069	0.926415	-1	0.826904	0.984264	1.24	0.476069	0.926415	CWF19L2	CWF19-like 2, cell cycle control (S. pombe)	Hs2.375787.1	chr11	107325227-107328215	+
1566814_at	4.27	4.18	4.5	0.07	0.1	0.19	0.122154	0.829547	1.06	0.39445	0.999965	-1.17	0.191617	0.821446	-1.06	0.39445	0.999965	-1.24	0.101921	0.830815	1.17	0.191617	0.821446	1.24	0.101921	0.830815	FGF22	fibroblast growth factor 22	Hs2.209612.3	chr19	639878-641590	-
1567036_at	4.19	4.06	4.37	0.08	0.07	0.11	0.017885	0.737136	1.09	0.085333	0.999965	-1.13	0.14338	0.796558	-1.09	0.085333	0.999965	-1.24	0.01352	0.799874	1.13	0.14338	0.796558	1.24	0.01352	0.799874	C20orf181	chromosome 20 open reading frame 181	Hs2.381356.1	chr20	62474787-62475265	-
1567079_at	5.33	5.22	5.53	0.04	0.17	0.08	0.04772	0.770833	1.08	0.906274	0.999965	-1.15	0.009476	0.575432	-1.08	0.906274	0.999965	-1.24	0.066366	0.81306	1.15	0.009476	0.575432	1.24	0.066366	0.81306	CLN6	ceroid-lipofuscinosis, neuronal 6, late infantile, variant	Hs2.403812.1	chr15	68499832-68500202	-
1567273_at	3.74	3.49	3.81	0.23	0.13	0.11	0.067372	0.796587	1.19	0.212644	0.999965	-1.04	0.395818	0.900006	-1.19	0.212644	0.999965	-1.24	0.013446	0.799874	1.04	0.395818	0.900006	1.24	0.013446	0.799874	OR2K2	olfactory receptor, family 2, subfamily K, member 2	Hs2.381312.1	chr9	114089999-114090339	-
1567986_at	3.35	3.36	3.67	0.29	0.26	0.12	0.192928	0.866714	-1.01	0.592109	0.999965	-1.25	0.238727	0.844046	1.01	0.592109	0.999965	-1.24	0.064009	0.81306	1.25	0.238727	0.844046	1.24	0.064009	0.81306			Hs2.383942.1	chr1	52038164-52038303	-
1569858_at	2.23	2.13	2.44	0.03	0.1	0.16	0.031769	0.755938	1.08	0.166728	0.999965	-1.15	0.092708	0.74946	-1.08	0.166728	0.999965	-1.24	0.036366	0.801067	1.15	0.092708	0.74946	1.24	0.036366	0.801067	LOC101927358	uncharacterized LOC101927358	Hs2.382670.1	chr9	76986597-76998446	+
205065_at	3.05	2.83	3.13	0.17	0.12	0.2	0.346751	0.913242	1.16	0.250906	0.999965	-1.05	0.796011	0.980777	-1.16	0.250906	0.999965	-1.23	0.188057	0.850967	1.05	0.796011	0.980777	1.23	0.188057	0.850967	ENPP1	ectonucleotide pyrophosphatase/phosphodiesterase 1	Hs.11951.0	chr6	132129159-132212843	+
205174_s_at	2.26	2.03	2.33	0.18	0.17	0.04	0.054268	0.784693	1.17	0.405897	0.999965	-1.05	0.110409	0.771402	-1.17	0.405897	0.999965	-1.23	0.015565	0.799874	1.05	0.110409	0.771402	1.23	0.015565	0.799874	QPCT	glutaminyl-peptide cyclotransferase	g9257235	chr2	37571868-37600464	+
205378_s_at	3.17	3.01	3.3	0.16	0.16	0.14	0.08849	0.805002	1.12	0.126945	0.999965	-1.1	0.718424	0.968058	-1.12	0.126945	0.999965	-1.23	0.05004	0.807638	1.1	0.718424	0.968058	1.23	0.05004	0.807638	ACHE	acetylcholinesterase (Yt blood group)	g7710111	chr7	100487617-100493496	-
205957_at	4.62	4.46	4.76	0.08	0.09	0.08	0.01486	0.710655	1.12	0.354277	0.999965	-1.1	0.037008	0.677466	-1.12	0.354277	0.999965	-1.23	0.012682	0.799874	1.1	0.037008	0.677466	1.23	0.012682	0.799874	PLXNB3	plexin B3	g10864080	chrX	153029710-153044795	+
205976_at	4.13	4.07	4.37	0.31	0.32	0.15	0.323047	0.907341	1.04	0.886982	0.999965	-1.18	0.211582	0.829551	-1.04	0.886982	0.999965	-1.23	0.163996	0.844975	1.18	0.211582	0.829551	1.23	0.163996	0.844975	FASTKD2	FAST kinase domains 2	g7662421	chr2	207631365-207656670	+
207188_at	5.74	5.6	5.9	0.25	0.24	0.02	0.377783	0.919567	1.1	0.846865	0.999965	-1.12	0.253128	0.849627	-1.1	0.846865	0.999965	-1.23	0.152352	0.844626	1.12	0.253128	0.849627	1.23	0.152352	0.844626	CDK3; TEN1-CDK3	cyclin-dependent kinase 3; TEN1-CDK3 readthrough (NMD candidate)	g4557438	chr17	73997418-74001656	+
207552_at	4.58	4.36	4.66	0.03	0.14	0.19	0.211187	0.87274	1.17	0.182472	0.999965	-1.05	0.477492	0.920833	-1.17	0.182472	0.999965	-1.23	0.153199	0.844626	1.05	0.477492	0.920833	1.23	0.153199	0.844626	ATP5G2	ATP synthase, H+ transporting, mitochondrial Fo complex subunit C2 (subunit 9)	g6671590	chr12	54058836-54069864	-
207804_s_at	2.25	2.03	2.32	0.09	0.31	0.15	0.933078	0.99402	1.16	0.988176	0.999965	-1.05	0.653547	0.956177	-1.16	0.988176	0.999965	-1.23	0.788431	0.977779	1.05	0.653547	0.956177	1.23	0.788431	0.977779	FCN2	ficolin (collagen/fibrinogen domain containing lectin) 2	g4758347	chr9	137772657-137779366	+
208797_s_at	5.95	5.87	6.17	0.2	0.31	0.16	0.072543	0.796587	1.05	0.292243	0.999965	-1.17	0.170921	0.811977	-1.05	0.292243	0.999965	-1.23	0.042819	0.806177	1.17	0.170921	0.811977	1.23	0.042819	0.806177	GOLGA8A	golgin A8 family, member A	Hs.182982.0	chr15	34671265-34679624	-
210312_s_at	9.11	8.91	9.2	0.05	0.11	0.06	0.013002	0.695526	1.15	0.06563	0.999965	-1.06	0.222959	0.8358	-1.15	0.06563	0.999965	-1.23	0.014667	0.799874	1.06	0.222959	0.8358	1.23	0.014667	0.799874	IFT20	intraflagellar transport 20	g12803610	chr17	26655352-26662495	-
211232_x_at	4.53	4.15	4.46	0.01	0.26	0.06	0.209255	0.872635	1.3	0.202892	0.999965	1.05	0.119081	0.778557	-1.3	0.202892	0.999965	-1.23	0.28092	0.882042	-1.05	0.119081	0.778557	1.23	0.28092	0.882042	GLP1R	glucagon-like peptide 1 receptor	g402480	chr6	39016600-39054157	+
213649_at	8.67	8.49	8.79	0.07	0.2	0.1	0.028519	0.750936	1.14	0.199874	0.999965	-1.09	0.063193	0.725665	-1.14	0.199874	0.999965	-1.23	0.02684	0.799874	1.09	0.063193	0.725665	1.23	0.02684	0.799874	SRSF7	serine/arginine-rich splicing factor 7	Hs.184167.2	chr2	38972037-38978504	-
213968_at	3.04	2.79	3.09	0.1	0.13	0.36	0.470832	0.939039	1.19	0.30348	0.999965	-1.03	0.563826	0.940568	-1.19	0.30348	0.999965	-1.23	0.31651	0.891452	1.03	0.563826	0.940568	1.23	0.31651	0.891452			Hs.20709.1	chr4	99407933-99579732	+
217104_at	5.28	5	5.29	0.08	0.23	0.08	0.394628	0.923375	1.22	0.521538	0.999965	-1.01	0.396348	0.900006	-1.22	0.521538	0.999965	-1.23	0.25158	0.874704	1.01	0.396348	0.900006	1.23	0.25158	0.874704	ST20	suppressor of tumorigenicity 20	Hs.195484.0	chr15	80191188-80207598	-
217383_at	6.42	6.52	6.82	0.43	0.08	0.45	0.358793	0.915345	-1.07	0.25008	0.999965	-1.31	0.258235	0.850756	1.07	0.25008	0.999965	-1.23	0.754163	0.973231	1.31	0.258235	0.850756	1.23	0.754163	0.973231	PGK1	phosphoglycerate kinase 1	Hs.169313.0	chrX	77378335-77378835	-
217564_s_at	5.5	5.42	5.71	0.06	0.13	0.12	0.005068	0.62195	1.05	0.155661	0.999965	-1.16	0.02021	0.645713	-1.05	0.155661	0.999965	-1.23	0.007715	0.799874	1.16	0.02021	0.645713	1.23	0.007715	0.799874	CPS1	carbamoyl-phosphate synthase 1	Hs.326685.0	chr2	211542835-211543176	+
217585_at	2.69	2.56	2.86	0.24	0.08	0.19	0.361228	0.915908	1.1	0.342072	0.999965	-1.12	0.756332	0.973407	-1.1	0.342072	0.999965	-1.23	0.131048	0.840204	1.12	0.756332	0.973407	1.23	0.131048	0.840204	NEBL	nebulette	Hs.166449.0	chr10	21102668-21104732	-
218212_s_at	7.96	7.86	8.16	0.08	0.21	0.09	0.098958	0.810816	1.07	0.702947	0.999965	-1.15	0.033409	0.674397	-1.07	0.702947	0.999965	-1.23	0.086573	0.822991	1.15	0.033409	0.674397	1.23	0.086573	0.822991	MOCS2	molybdenum cofactor synthesis 2	g4758731	chr5	52393897-52405586	-
219197_s_at	2.7	2.34	2.65	0.05	0.23	0.24	0.426074	0.93073	1.28	0.186446	0.999965	1.04	0.730866	0.969339	-1.28	0.186446	0.999965	-1.23	0.402454	0.908939	-1.04	0.730866	0.969339	1.23	0.402454	0.908939	SCUBE2	signal peptide, CUB domain, EGF-like 2	Hs.222399.0	chr11	9041934-9113155	-
219662_at	7.87	7.61	7.9	0.01	0.18	0.08	0.170569	0.857152	1.2	0.196065	0.999965	-1.02	0.975543	0.998038	-1.2	0.196065	0.999965	-1.23	0.163065	0.844975	1.02	0.975543	0.998038	1.23	0.163065	0.844975	C2orf49	chromosome 2 open reading frame 49	g13129093	chr2	105954012-105961984	+
219814_at	2.44	2.31	2.61	0.13	0.11	0.3	0.150321	0.84695	1.1	0.495269	0.999965	-1.12	0.208808	0.827478	-1.1	0.495269	0.999965	-1.23	0.122128	0.835102	1.12	0.208808	0.827478	1.23	0.122128	0.835102	MBNL3	muscleblind-like splicing regulator 3	g8922990	chrX	131513230-131547572	-
219874_at	3.62	3.47	3.77	0.08	0.04	0.17	0.047813	0.770833	1.11	0.015365	0.999965	-1.11	0.529114	0.933169	-1.11	0.015365	0.999965	-1.23	0.039595	0.801067	1.11	0.529114	0.933169	1.23	0.039595	0.801067	SLC12A8	solute carrier family 12, member 8	g13375853	chr3	124802000-124854627	-
220560_at	3.25	3.08	3.38	0.14	0.09	0.18	0.032934	0.758919	1.13	0.175053	0.999965	-1.1	0.143739	0.796558	-1.13	0.175053	0.999965	-1.23	0.021198	0.799874	1.1	0.143739	0.796558	1.23	0.021198	0.799874	C11orf21	chromosome 11 open reading frame 21	g7662662	chr11	2317377-2323290	-
220919_s_at	2.32	2.25	2.55	0.08	0.09	0.11	0.034478	0.762479	1.05	0.372528	0.999965	-1.17	0.079341	0.739107	-1.05	0.372528	0.999965	-1.23	0.028756	0.799874	1.17	0.079341	0.739107	1.23	0.028756	0.799874	CFAP43	cilia and flagella associated protein 43	g13376732	chr10	105963188-105992098	-
221698_s_at	3.04	2.88	3.18	0.15	0.14	0.1	0.066363	0.796587	1.12	0.303546	0.999965	-1.1	0.19911	0.823833	-1.12	0.303546	0.999965	-1.23	0.026947	0.799874	1.1	0.19911	0.823833	1.23	0.026947	0.799874	CLEC7A	C-type lectin domain family 7, member A	g13649707	chr12	10269381-10282833	-
221730_at	4.11	3.79	4.09	0.21	0.14	0.13	0.151671	0.847298	1.25	0.217714	0.999965	1.01	0.705984	0.966213	-1.25	0.217714	0.999965	-1.23	0.051381	0.809558	-1.01	0.705984	0.966213	1.23	0.051381	0.809558	COL5A2	collagen, type V, alpha 2	Hs.82985.0	chr2	189896621-190044597	-
222728_s_at	10.83	10.65	10.95	0.07	0.05	0.03	0.000617	0.519424	1.13	0.05098	0.999965	-1.09	0.017073	0.63407	-1.13	0.05098	0.999965	-1.23	0.000263	0.690159	1.09	0.017073	0.63407	1.23	0.000263	0.690159	TAF1D	TATA box binding protein associated factor 1D	g10834764	chr11	93471473-93472499	-
222969_at	3.94	3.57	3.87	0.14	0.28	0.13	0.039766	0.764968	1.29	0.054416	0.999965	1.05	0.151412	0.799719	-1.29	0.054416	0.999965	-1.23	0.095483	0.828131	-1.05	0.151412	0.799719	1.23	0.095483	0.828131	B3GALT1	UDP-Gal:betaGlcNAc beta 1,3-galactosyltransferase 1	g4566766	chr2	168725457-168727366	+
223667_at	4.1	4.08	4.38	0.1	0.13	0.32	0.192929	0.866714	1.01	0.90113	0.999965	-1.22	0.19228	0.821591	-1.01	0.90113	0.999965	-1.23	0.185384	0.849457	1.22	0.19228	0.821591	1.23	0.185384	0.849457	FKBP7	FK506 binding protein 7	g5138923	chr2	179330024-179343261	-
224443_at	6.89	6.71	7	0.08	0.15	0.04	0.077113	0.797765	1.14	0.237292	0.999965	-1.08	0.224151	0.836397	-1.14	0.237292	0.999965	-1.23	0.051478	0.809558	1.08	0.224151	0.836397	1.23	0.051478	0.809558	LINC00467	long intergenic non-protein coding RNA 467	g13543694	chr1	211556160-211605877	+
224494_x_at	5.6	5.43	5.74	0.14	0.13	0.07	0.024508	0.746068	1.12	0.183957	0.999965	-1.09	0.150221	0.799374	-1.12	0.183957	0.999965	-1.23	0.0094	0.799874	1.09	0.150221	0.799374	1.23	0.0094	0.799874	HSD17B14	hydroxysteroid (17-beta) dehydrogenase 14	g13623365	chr19	49316276-49339727	-
224575_at	10.61	10.4	10.7	0.07	0.19	0.05	0.172623	0.85765	1.16	0.439442	0.999965	-1.06	0.115573	0.775832	-1.16	0.439442	0.999965	-1.23	0.114749	0.834709	1.06	0.115573	0.775832	1.23	0.114749	0.834709	BRK1	BRICK1, SCAR/WAVE actin-nucleating complex subunit	Hs.273369.2	chr3	10157358-10168874	+
224852_at	7.09	6.75	7.05	0.13	0.1	0.04	0.01447	0.702552	1.27	0.041626	0.999965	1.03	0.53601	0.934897	-1.27	0.041626	0.999965	-1.23	0.008413	0.799874	-1.03	0.53601	0.934897	1.23	0.008413	0.799874	TTC17	tetratricopeptide repeat domain 17	Hs.17283.1	chr11	43425652-43516481	+
225297_at	9.79	9.53	9.83	0.05	0.17	0.05	0.075756	0.79688	1.2	0.180267	0.999965	-1.03	0.351119	0.886309	-1.2	0.180267	0.999965	-1.23	0.067553	0.81306	1.03	0.351119	0.886309	1.23	0.067553	0.81306	HAUS1	HAUS augmin like complex subunit 1	Hs.184164.0	chr18	43684316-43708298	+
225381_at	7.94	8.06	8.35	0.1	0.07	0.03	0.000443	0.50712	-1.08	0.862996	0.999965	-1.33	0.001242	0.461777	1.08	0.862996	0.999965	-1.23	0.000409	0.724439	1.33	0.001242	0.461777	1.23	0.000409	0.724439	MIR100HG	mir-100-let-7a-2 cluster host gene	Hs.98518.0	chr11	121959817-121971188	-
228438_at	4.82	4.82	5.11	0.23	0.07	0.13	0.10636	0.815364	1	0.491888	0.999965	-1.23	0.235221	0.84221	-1	0.491888	0.999965	-1.23	0.018093	0.799874	1.23	0.235221	0.84221	1.23	0.018093	0.799874	MSC-AS1	MSC antisense RNA 1	Hs.108873.0	chr8	72966195-72967194	+
228464_at	5.71	5.71	6.02	0.16	0.07	0.1	0.004987	0.616235	-1	0.393765	0.999965	-1.24	0.008798	0.575432	1	0.393765	0.999965	-1.23	0.006423	0.788107	1.24	0.008798	0.575432	1.23	0.006423	0.788107			Hs.268474.0	chr12	95702298-95704424	+
228773_at	6.63	6.25	6.55	0.09	0.14	0.18	0.076392	0.79734	1.3	0.045389	0.999965	1.06	0.98874	0.99899	-1.3	0.045389	0.999965	-1.23	0.074741	0.815384	-1.06	0.98874	0.99899	1.23	0.074741	0.815384	LOC100506100	uncharacterized LOC100506100	Hs.62946.0	chr9	131486737-131495521	+
229170_s_at	3.11	2.81	3.11	0.22	0.04	0.18	0.10889	0.818819	1.23	0.110553	0.999965	-1	0.826595	0.984264	-1.23	0.110553	0.999965	-1.23	0.037251	0.801067	1	0.826595	0.984264	1.23	0.037251	0.801067	CFAP70	cilia and flagella associated protein 70	Hs.110667.0	chr10	75013519-75037079	-
229795_at	6.27	6.41	6.71	0.13	0.15	0.05	0.005937	0.635253	-1.1	0.717889	0.999965	-1.35	0.002924	0.499044	1.1	0.717889	0.999965	-1.23	0.009979	0.799874	1.35	0.002924	0.499044	1.23	0.009979	0.799874			Hs.48945.0	chr12	62997695-62998185	+
229880_at	6.19	6.13	6.42	0.17	0.1	0.12	0.040797	0.764968	1.05	0.658095	0.999965	-1.18	0.074184	0.734303	-1.05	0.658095	0.999965	-1.23	0.016708	0.799874	1.18	0.074184	0.734303	1.23	0.016708	0.799874	RNASEH1	ribonuclease H1	Hs.292345.0	chr2	3579579-3579902	-
230155_x_at	4.12	3.89	4.19	0.11	0.22	0.07	0.047965	0.771054	1.17	0.182476	0.999965	-1.05	0.195384	0.822529	-1.17	0.182476	0.999965	-1.23	0.03576	0.801067	1.05	0.195384	0.822529	1.23	0.03576	0.801067	MSL1	male-specific lethal 1 homolog (Drosophila)	Hs.184779.1	chr17	38278892-38279346	-
230595_at	4.79	4.63	4.92	0.08	0.18	0.2	0.294236	0.896789	1.12	0.183982	0.999965	-1.09	0.853278	0.988016	-1.12	0.183982	0.999965	-1.23	0.21667	0.859155	1.09	0.853278	0.988016	1.23	0.21667	0.859155	PGM5-AS1	PGM5 antisense RNA 1	Hs.115173.0	chr9	69146937-69149625	+
231668_x_at	2.18	1.95	2.24	0.08	0.12	0.07	0.042267	0.764968	1.17	0.134575	0.999965	-1.05	0.340272	0.882896	-1.17	0.134575	0.999965	-1.23	0.028364	0.799874	1.05	0.340272	0.882896	1.23	0.028364	0.799874	IGHG1	immunoglobulin heavy constant gamma 1 (G1m marker)	Hs.324747.0
231863_at	6.56	6.42	6.71	0.13	0.18	0.15	0.100322	0.810916	1.11	0.268216	0.999965	-1.11	0.263735	0.854304	-1.11	0.268216	0.999965	-1.23	0.061992	0.81306	1.11	0.263735	0.854304	1.23	0.061992	0.81306	ING3	inhibitor of growth family member 3	Hs.318779.0	chr7	120590829-120597027	+
232616_at	3.97	3.7	4	0.11	0.05	0.08	0.003686	0.598533	1.21	0.010213	0.999965	-1.02	0.684107	0.961956	-1.21	0.010213	0.999965	-1.23	0.002959	0.758579	1.02	0.684107	0.961956	1.23	0.002959	0.758579	LOC100129935	lectin, galactoside-binding, soluble, 14 pseudogene	Hs.166683.0	chr19	40129442-40133041	+
234179_at	3.68	3.58	3.87	0.19	0.35	0.06	0.67646	0.966904	1.07	0.977826	0.999965	-1.14	0.250952	0.849319	-1.07	0.977826	0.999965	-1.23	0.503795	0.930646	1.14	0.250952	0.849319	1.23	0.503795	0.930646			Hs.306888.0	chr7	36748763-36750158	-
234181_at	3.83	3.44	3.74	0.34	0.2	0.19	0.606544	0.956529	1.3	0.769629	0.999965	1.06	0.578381	0.943124	-1.3	0.769629	0.999965	-1.23	0.259136	0.875821	-1.06	0.578381	0.943124	1.23	0.259136	0.875821			Hs.306898.0	chr20	34840481-34842120	-
235447_at	4.41	4.32	4.63	0.17	0.12	0.26	0.699788	0.970004	1.06	0.986379	0.999965	-1.16	0.541	0.936039	-1.06	0.986379	0.999965	-1.23	0.52267	0.934422	1.16	0.541	0.936039	1.23	0.52267	0.934422	TRUB1	TruB pseudouridine (psi) synthase family member 1	Hs.321052.0	chr10	116734078-116735678	+
235620_x_at	3.85	3.7	4	0.21	0.42	0.14	0.895363	0.99125	1.11	0.77945	0.999965	-1.11	0.515707	0.931071	-1.11	0.77945	0.999965	-1.23	0.96651	0.9971	1.11	0.515707	0.931071	1.23	0.96651	0.9971	ZMYM5	zinc finger, MYM-type 5	Hs.187025.0	chr13	20393059-20398194	-
235772_at	4.68	4.69	4.99	0.2	0.09	0.09	0.093147	0.80665	-1.01	0.808307	0.999965	-1.24	0.123925	0.782543	1.01	0.808307	0.999965	-1.23	0.020609	0.799874	1.24	0.123925	0.782543	1.23	0.020609	0.799874	PPP3CB-AS1	PPP3CB antisense RNA 1 (head to head)	Hs.122493.0	chr10	75266387-75267053	+
236057_at	3.14	2.95	3.24	0	0.27	0.21	0.413605	0.927261	1.14	0.407849	0.999965	-1.07	0.590876	0.945741	-1.14	0.407849	0.999965	-1.23	0.286929	0.884274	1.07	0.590876	0.945741	1.23	0.286929	0.884274	KCTD1	potassium channel tetramerization domain containing 1	Hs.193411.0	chr18	24127442-24128139	-
236075_s_at	7.91	7.59	7.89	0.13	0.23	0.07	0.202439	0.868992	1.25	0.215398	0.999965	1.01	0.646994	0.955598	-1.25	0.215398	0.999965	-1.23	0.171441	0.844975	-1.01	0.646994	0.955598	1.23	0.171441	0.844975	LOC101928000	uncharacterized LOC101928000	Hs.122813.0	chr17	5017035-5017677	+
236915_at	4.4	4.56	4.86	0.11	0.35	0.25	0.191185	0.866714	-1.12	0.37569	0.999965	-1.37	0.051349	0.707429	1.12	0.37569	0.999965	-1.23	0.435991	0.916646	1.37	0.051349	0.707429	1.23	0.435991	0.916646	C4orf47	chromosome 4 open reading frame 47	Hs.143659.0	chr4	186361829-186370980	+
236974_at	5.7	5.5	5.8	0.19	0.17	0.12	0.182215	0.863171	1.15	0.716945	0.999965	-1.07	0.186816	0.8203	-1.15	0.716945	0.999965	-1.23	0.082564	0.821974	1.07	0.186816	0.8203	1.23	0.082564	0.821974			Hs.109302.0	chr4	77970141-77970610	-
237737_at	3.32	3.28	3.58	0.13	0.16	0.41	0.992175	0.999833	1.03	0.940364	0.999965	-1.19	0.918407	0.993683	-1.03	0.940364	0.999965	-1.23	0.947817	0.995333	1.19	0.918407	0.993683	1.23	0.947817	0.995333	ANKRD20A12P; LOC100289026; LOC101060632; LOC101927345; LOC102723799; LOC105369263; LOC105374447; LOC105379272	ankyrin repeat domain 20 family, member A12, pseudogene; uncharacterized LOC100289026; putative ankyrin repeat domain-containing protein 20A12 pseudogene; uncharacterized LOC102723799; uncharacterized LOC105369263; uncharacterized LOC105374447	Hs.134014.0	chr1	143393990-143394443	+
237753_at	2.81	2.54	2.84	0.14	0.06	0.04	0.005418	0.631056	1.21	0.036455	0.999965	-1.02	0.687441	0.962533	-1.21	0.036455	0.999965	-1.23	0.000611	0.724439	1.02	0.687441	0.962533	1.23	0.000611	0.724439	IL21R	interleukin 21 receptor	Hs.126232.0	chr16	27462927-27463363	+
238125_at	4.4	4.13	4.43	0.01	0.15	0.06	0.046083	0.769727	1.2	0.11034	0.999965	-1.02	0.463396	0.918038	-1.2	0.11034	0.999965	-1.23	0.052237	0.813004	1.02	0.463396	0.918038	1.23	0.052237	0.813004	ADAMTS16	ADAM metallopeptidase with thrombospondin type 1 motif 16	Hs.205299.0	chr5	5319835-5320410	+
239653_at	4.62	4.47	4.76	0.07	0.38	0.16	0.256483	0.885804	1.11	0.651632	0.999965	-1.1	0.096326	0.755577	-1.11	0.651632	0.999965	-1.23	0.189257	0.851252	1.1	0.096326	0.755577	1.23	0.189257	0.851252			Hs.192854.0	chr2	74658206-74658665	-
240343_at	3.31	3.05	3.35	0.15	0.36	0.11	0.959792	0.997835	1.19	0.831723	0.999965	-1.03	0.863624	0.988595	-1.19	0.831723	0.999965	-1.23	0.866061	0.987017	1.03	0.863624	0.988595	1.23	0.866061	0.987017			Hs.125132.0	chr4	109090757-109091318	-
241071_at	3.41	3.38	3.67	0.28	0.25	0.09	0.508984	0.944113	1.03	0.888677	0.999965	-1.2	0.362733	0.889486	-1.03	0.888677	0.999965	-1.23	0.231385	0.864437	1.2	0.362733	0.889486	1.23	0.231385	0.864437			Hs.297339.0	chr1	8517295-8517712	+
241462_at	3.95	3.5	3.79	0.14	0.23	0.34	0.397133	0.923986	1.37	0.114823	0.999965	1.12	0.511779	0.930498	-1.37	0.114823	0.999965	-1.23	0.504732	0.93106	-1.12	0.511779	0.930498	1.23	0.504732	0.93106	LOC105374738	uncharacterized LOC105374738	Hs.201185.0	chr5	40678877-40679340	-
241527_at	2.18	2	2.3	0.09	0.06	0.26	0.315314	0.903606	1.13	0.080171	0.999965	-1.08	0.671969	0.959668	-1.13	0.080171	0.999965	-1.23	0.207809	0.854686	1.08	0.671969	0.959668	1.23	0.207809	0.854686	LOC105370907	uncharacterized LOC105370907	Hs.221283.0	chr15	78080555-78081014	+
241617_x_at	5.34	5.16	5.45	0.41	0.19	0.16	0.34279	0.912612	1.13	0.58506	0.999965	-1.08	0.493296	0.924558	-1.13	0.58506	0.999965	-1.23	0.061353	0.81306	1.08	0.493296	0.924558	1.23	0.061353	0.81306			Hs.295011.0
242368_at	4.35	4.15	4.45	0.08	0.05	0.25	0.298038	0.897654	1.15	0.015373	0.999965	-1.07	0.741154	0.971418	-1.15	0.015373	0.999965	-1.23	0.301909	0.887918	1.07	0.741154	0.971418	1.23	0.301909	0.887918			Hs.278888.0	chr7	73816653-73817373	+
242453_at	3.59	3.44	3.74	0.36	0.06	0.22	0.627213	0.959305	1.11	0.709019	0.999965	-1.11	0.666915	0.958567	-1.11	0.709019	0.999965	-1.23	0.227754	0.862587	1.11	0.666915	0.958567	1.23	0.227754	0.862587			Hs.132928.0	chr20	17968152-17968669	+
242581_at	3.43	3.2	3.49	0.22	0.12	0.11	0.076399	0.79734	1.17	0.101152	0.999965	-1.05	0.765163	0.974366	-1.17	0.101152	0.999965	-1.23	0.027007	0.799874	1.05	0.765163	0.974366	1.23	0.027007	0.799874	MAP3K15	mitogen-activated protein kinase kinase kinase 15	Hs.228498.0	chrX	19372145-19373408	-
242731_x_at	3.49	3.34	3.64	0.22	0.06	0.12	0.090176	0.806085	1.11	0.571524	0.999965	-1.11	0.183689	0.819168	-1.11	0.571524	0.999965	-1.23	0.01413	0.799874	1.11	0.183689	0.819168	1.23	0.01413	0.799874	BMPR1A	bone morphogenetic protein receptor type IA	Hs.155764.0	chr10	88692223-88692594	+
242975_s_at	4.06	3.7	4	0.13	0.38	0.04	0.466411	0.938494	1.28	0.438849	0.999965	1.04	0.910583	0.99323	-1.28	0.438849	0.999965	-1.23	0.349769	0.898146	-1.04	0.910583	0.99323	1.23	0.349769	0.898146			Hs.159354.1	chr20	57467651-57468790	+
244429_at	4.44	4.25	4.55	0.09	0.2	0.06	0.186164	0.865039	1.15	0.619651	0.999965	-1.08	0.074551	0.735124	-1.15	0.619651	0.999965	-1.23	0.124233	0.837627	1.08	0.074551	0.735124	1.23	0.124233	0.837627	LOC101928617	uncharacterized LOC101928617	Hs.177139.0	chr12	92540099-92540731	+
1561405_s_at	2.7	2.49	2.79	0.08	0.2	0.23	0.173876	0.859096	1.16	0.139702	0.999965	-1.06	0.626851	0.952276	-1.16	0.139702	0.999965	-1.23	0.129023	0.838394	1.06	0.626851	0.952276	1.23	0.129023	0.838394	CATSPER2	cation channel, sperm associated 2	Hs2.416906.1	chr15	43922729-43925274	-
1553134_s_at	2.13	1.99	2.3	0.09	0.18	0.12	0.152444	0.847733	1.1	0.957376	0.999965	-1.12	0.068445	0.728488	-1.1	0.957376	0.999965	-1.23	0.14184	0.842246	1.12	0.068445	0.728488	1.23	0.14184	0.842246	C9orf72	chromosome 9 open reading frame 72	Hs2.23607.1	chr9	27560422-27573864	-
1553710_at	4.45	4.29	4.6	0.14	0.12	0.09	0.016078	0.716106	1.11	0.715654	0.999965	-1.11	0.02589	0.660643	-1.11	0.715654	0.999965	-1.23	0.010398	0.799874	1.11	0.02589	0.660643	1.23	0.010398	0.799874	FAM218A	family with sequence similarity 218, member A	Hs2.178648.1	chr4	165878123-165880274	+
1554670_at	6.68	6.55	6.85	0.1	0.4	0.08	0.207653	0.871477	1.1	0.452345	0.999965	-1.12	0.085426	0.744469	-1.1	0.452345	0.999965	-1.23	0.143	0.842246	1.12	0.085426	0.744469	1.23	0.143	0.842246	GGA1	golgi-associated, gamma adaptin ear containing, ARF binding protein 1	Hs2.374714.1	chr22	38004836-38014003	+
1555947_at	3.91	3.74	4.04	0.07	0.24	0.26	0.428957	0.931605	1.13	0.961588	0.999965	-1.09	0.28518	0.863877	-1.13	0.961588	0.999965	-1.23	0.354168	0.898146	1.09	0.28518	0.863877	1.23	0.354168	0.898146	FAM120A	family with sequence similarity 120A	Hs2.376640.1	chr9	96325163-96327621	+
1556088_at	4.79	4.89	5.19	0.35	0.44	0.16	0.429241	0.931605	-1.08	0.762335	0.999965	-1.33	0.155273	0.8001	1.08	0.762335	0.999965	-1.23	0.388822	0.904918	1.33	0.155273	0.8001	1.23	0.388822	0.904918	RPAIN	RPA interacting protein	Hs2.433064.1	chr17	5328458-5336202	+
1556212_x_at	2.96	2.83	3.14	0.02	0.16	0.1	0.030786	0.755938	1.09	0.752151	0.999965	-1.13	0.012271	0.601049	-1.09	0.752151	0.999965	-1.23	0.046622	0.806399	1.13	0.012271	0.601049	1.23	0.046622	0.806399	AIG1	androgen-induced 1	Hs2.48645.1	chr6	143657751-143660306	+
1556233_s_at	3.46	3.22	3.52	0.15	0.16	0.06	0.061476	0.790286	1.18	0.094712	0.999965	-1.04	0.528479	0.933112	-1.18	0.094712	0.999965	-1.23	0.04868	0.806399	1.04	0.528479	0.933112	1.23	0.04868	0.806399	KIF6	kinesin family member 6	Hs2.289252.2	chr6	39297770-39507873	-
1556456_at	3.2	3.14	3.44	0.17	0.42	0.1	0.881806	0.990417	1.04	0.765292	0.999965	-1.18	0.411246	0.905003	-1.04	0.765292	0.999965	-1.23	0.975323	0.998375	1.18	0.411246	0.905003	1.23	0.975323	0.998375	LINC01138	long intergenic non-protein coding RNA 1138	Hs2.406990.1	chr1	147835125-147931935	-
1557118_a_at	4.27	4.23	4.53	0.22	0.07	0.2	0.11791	0.827022	1.03	0.335429	0.999965	-1.2	0.294668	0.868416	-1.03	0.335429	0.999965	-1.23	0.045284	0.806399	1.2	0.294668	0.868416	1.23	0.045284	0.806399	INTS6-AS1	INTS6 antisense RNA 1	Hs2.123474.1	chr13	52027479-52028927	+
1557710_at	5.27	5.02	5.32	0.03	0.25	0.07	0.438098	0.933609	1.19	0.507607	0.999965	-1.03	0.3937	0.899916	-1.19	0.507607	0.999965	-1.23	0.304895	0.887918	1.03	0.3937	0.899916	1.23	0.304895	0.887918			Hs2.435814.1	chr3	125534356-125539472	-
1558398_at	4.33	4.1	4.4	0.07	0.26	0.06	0.32886	0.908907	1.17	0.412377	0.999965	-1.05	0.490824	0.924432	-1.17	0.412377	0.999965	-1.23	0.227706	0.862587	1.05	0.490824	0.924432	1.23	0.227706	0.862587	ANKRD24	ankyrin repeat domain 24	Hs2.396750.1	chr19	4198410-4217772	+
1558807_at	4.13	3.73	4.03	0.07	0.12	0.11	0.007476	0.66651	1.31	0.011091	0.999965	1.07	0.474176	0.920066	-1.31	0.011091	0.999965	-1.23	0.018374	0.799874	-1.07	0.474176	0.920066	1.23	0.018374	0.799874	ATAD2B	ATPase family, AAA domain containing 2B	Hs2.249593.1	chr2	24056793-24149984	-
1560402_at	6.75	6.65	6.95	0.31	0.07	0.26	0.344427	0.913162	1.07	0.560701	0.999965	-1.15	0.241179	0.844985	-1.07	0.560701	0.999965	-1.23	0.33389	0.896647	1.15	0.241179	0.844985	1.23	0.33389	0.896647	GAS5	growth arrest-specific 5 (non-protein coding)	Hs2.429504.1	chr1	173829680-173834803	+
1561085_at	4.68	4.31	4.61	0.19	0.23	0.06	0.474227	0.940033	1.29	0.490897	0.999965	1.05	0.814501	0.982727	-1.29	0.490897	0.999965	-1.23	0.236874	0.866146	-1.05	0.814501	0.982727	1.23	0.236874	0.866146	LOC153910	uncharacterized LOC153910	Hs2.350819.1	chr6	142847147-142959026	-
1561514_at	4.7	4.57	4.86	0.29	0.07	0.1	0.20498	0.869772	1.09	0.661261	0.999965	-1.12	0.309592	0.872405	-1.09	0.661261	0.999965	-1.23	0.011807	0.799874	1.12	0.309592	0.872405	1.23	0.011807	0.799874	LOC400655	uncharacterized LOC400655	Hs2.382001.1	chr18	70818475-70931538	-
1561884_at	3.87	3.47	3.78	0.28	0.31	0.11	0.740723	0.977159	1.32	0.584762	0.999965	1.07	0.847643	0.987212	-1.32	0.584762	0.999965	-1.23	0.520127	0.934106	-1.07	0.847643	0.987212	1.23	0.520127	0.934106	CEPT1	choline/ethanolamine phosphotransferase 1	Hs2.125779.1	chr1	111682276-111703575	+
1562253_at	3	2.8	3.1	0.15	0.07	0.07	0.015806	0.716106	1.15	0.091681	0.999965	-1.07	0.332147	0.879922	-1.15	0.091681	0.999965	-1.23	0.002459	0.75398	1.07	0.332147	0.879922	1.23	0.002459	0.75398	SLC7A11-AS1	SLC7A11 antisense RNA 1	Hs2.436902.1	chr4	139010198-139099331	+
1563724_at	5.38	5.26	5.56	0.38	0.36	0.18	0.38169	0.920896	1.08	0.825761	0.999965	-1.14	0.188898	0.820452	-1.08	0.825761	0.999965	-1.23	0.272711	0.879134	1.14	0.188898	0.820452	1.23	0.272711	0.879134			Hs2.376927.1	chr13	23915945-23918846	-
1564248_at	4.37	4.25	4.55	0.24	0.38	0.17	0.389374	0.922277	1.08	0.987552	0.999965	-1.13	0.162681	0.804535	-1.08	0.987552	0.999965	-1.23	0.284784	0.883437	1.13	0.162681	0.804535	1.23	0.284784	0.883437			Hs2.376538.1	chr6	159219841-159221893	-
1565436_s_at	6.96	6.69	6.99	0.11	0.22	0.11	0.048874	0.771253	1.21	0.10356	0.999965	-1.02	0.700946	0.965394	-1.21	0.10356	0.999965	-1.23	0.04386	0.806399	1.02	0.700946	0.965394	1.23	0.04386	0.806399	KMT2A	lysine (K)-specific methyltransferase 2A	Hs2.407338.1	chr11	118339487-118342460	+
1568846_at	2.98	2.79	3.09	0.08	0.18	0.17	0.437826	0.933594	1.14	0.405972	0.999965	-1.08	0.642184	0.954867	-1.14	0.405972	0.999965	-1.23	0.285229	0.883567	1.08	0.642184	0.954867	1.23	0.285229	0.883567			Hs2.397100.1	chr8	129029965-129031537	+
200923_at	5.84	5.58	5.87	0.08	0.1	0.1	0.0539	0.783543	1.2	0.048105	0.999965	-1.02	0.820995	0.983612	-1.2	0.048105	0.999965	-1.22	0.057719	0.81306	1.02	0.820995	0.983612	1.22	0.057719	0.81306	LGALS3BP	lectin, galactoside-binding, soluble, 3 binding protein	g6006016	chr17	76967336-76976061	-
201025_at	8.5	8.23	8.52	0.09	0.18	0.04	0.109615	0.819679	1.21	0.199334	0.999965	-1.01	0.739997	0.971338	-1.21	0.199334	0.999965	-1.22	0.081126	0.820017	1.01	0.739997	0.971338	1.22	0.081126	0.820017	EIF5B	eukaryotic translation initiation factor 5B	Hs.158688.0	chr2	99953789-100016579	+
201070_x_at	8.45	8.13	8.42	0.12	0.06	0.08	0.004812	0.616235	1.25	0.028274	0.999965	1.02	0.400516	0.90193	-1.25	0.028274	0.999965	-1.22	0.00191	0.724439	-1.02	0.400516	0.90193	1.22	0.00191	0.724439	SF3B1	splicing factor 3b, subunit 1, 155kDa	Hs.13453.0	chr2	198256449-198299766	-
202684_s_at	8.54	8.31	8.6	0.14	0.23	0.1	0.442754	0.934955	1.17	0.587663	0.999965	-1.04	0.453022	0.915754	-1.17	0.587663	0.999965	-1.22	0.254071	0.87518	1.04	0.453022	0.915754	1.22	0.254071	0.87518	RNMT	RNA (guanine-7-) methyltransferase	g5478274	chr18	13731473-13760163	+
203571_s_at	3.81	3.65	3.94	0.11	0.1	0.26	0.326285	0.907519	1.11	0.204097	0.999965	-1.1	0.560506	0.940023	-1.11	0.204097	0.999965	-1.22	0.206497	0.853975	1.1	0.560506	0.940023	1.22	0.206497	0.853975	ADIRF	adipogenesis regulatory factor	g5802975	chr10	88728270-88730493	+
203880_at	9.8	9.49	9.77	0.06	0.16	0.05	0.01299	0.695526	1.23	0.044643	0.999965	1.02	0.803316	0.981454	-1.23	0.044643	0.999965	-1.22	0.02177	0.799874	-1.02	0.803316	0.981454	1.22	0.02177	0.799874	COX17	COX17 cytochrome c oxidase copper chaperone	g5031644	chr13	47064991-47065394	+
204170_s_at	12.01	11.77	12.05	0.1	0.15	0.03	0.09684	0.809114	1.19	0.238136	0.999965	-1.02	0.427905	0.9088	-1.19	0.238136	0.999965	-1.22	0.051118	0.809558	1.02	0.427905	0.9088	1.22	0.051118	0.809558	CKS2	CDC28 protein kinase regulatory subunit 2	g4502858	chr9	91926112-91931617	+
204354_at	8.25	8.19	8.48	0.09	0.11	0.11	0.058315	0.788551	1.05	0.623158	0.999965	-1.17	0.0782	0.736805	-1.05	0.623158	0.999965	-1.22	0.046792	0.806399	1.17	0.0782	0.736805	1.22	0.046792	0.806399	POT1	protection of telomeres 1	g13123773	chr7	124463312-124537250	-
205009_at	3.31	3.41	3.69	0.25	0.08	0.19	0.513967	0.945149	-1.07	0.972632	0.999965	-1.31	0.407411	0.90402	1.07	0.972632	0.999965	-1.22	0.286777	0.884119	1.31	0.407411	0.90402	1.22	0.286777	0.884119	TFF1	trefoil factor 1	g4507450	chr21	43782392-43786644	-
205072_s_at	7.11	7.03	7.31	0.08	0.3	0.11	0.463405	0.938494	1.06	0.83218	0.999965	-1.15	0.07946	0.73939	-1.06	0.83218	0.999965	-1.22	0.450315	0.919917	1.15	0.07946	0.73939	1.22	0.450315	0.919917	XRCC4	X-ray repair complementing defective repair in Chinese hamster cells 4	g12408646	chr5	82373316-82649577	+
205833_s_at	4.7	4.42	4.7	0.03	0.21	0.09	0.2475	0.884198	1.21	0.23589	0.999965	-1.01	0.774194	0.975882	-1.21	0.23589	0.999965	-1.22	0.231553	0.864734	1.01	0.774194	0.975882	1.22	0.231553	0.864734	PART1	prostate androgen-regulated transcript 1 (non-protein coding)	Hs.96744.0	chr5	59783758-59787091	+
206367_at	3.7	3.74	4.03	0.07	0.09	0.14	0.023855	0.746068	-1.02	0.57765	0.999965	-1.25	0.028025	0.666601	1.02	0.57765	0.999965	-1.22	0.052236	0.813004	1.25	0.028025	0.666601	1.22	0.052236	0.813004	REN	renin	g11125774	chr1	204123947-204135465	-
206720_at	4.3	4.14	4.42	0.08	0.23	0.09	0.478814	0.9409	1.12	0.862594	0.999965	-1.09	0.173553	0.815051	-1.12	0.862594	0.999965	-1.22	0.340785	0.897468	1.09	0.173553	0.815051	1.22	0.340785	0.897468	MGAT5	mannosyl (alpha-1,6-)-glycoprotein beta-1,6-N-acetyl-glucosaminyltransferase	g6031185	chr2	135009167-135206468	+
206842_at	3.73	3.54	3.82	0.14	0.18	0.17	0.282667	0.893913	1.14	0.191452	0.999965	-1.06	0.892157	0.991565	-1.14	0.191452	0.999965	-1.22	0.211454	0.85623	1.06	0.892157	0.991565	1.22	0.211454	0.85623	KCND1	potassium channel, voltage gated Shal related subfamily D, member 1	g4826791	chrX	48818646-48826678	-
206925_at	3.07	2.95	3.24	0.08	0.28	0.16	0.225195	0.876833	1.09	0.451561	0.999965	-1.13	0.24104	0.844985	-1.09	0.451561	0.999965	-1.22	0.156946	0.844737	1.13	0.24104	0.844985	1.22	0.156946	0.844737	ST8SIA4	ST8 alpha-N-acetyl-neuraminide alpha-2,8-sialyltransferase 4	g5031998	chr5	100146948-100238871	-
207301_at	3.66	3.3	3.59	0.06	0.36	0.15	0.738033	0.97665	1.29	0.594972	0.999965	1.05	0.968396	0.997202	-1.29	0.594972	0.999965	-1.22	0.570565	0.94531	-1.05	0.968396	0.997202	1.22	0.570565	0.94531	EFNA5	ephrin-A5	g4503486	chr5	106716350-107006596	-
207564_x_at	8.11	7.98	8.27	0.05	0.16	0.03	0.059747	0.789054	1.09	0.696506	0.999965	-1.12	0.002665	0.496441	-1.09	0.696506	0.999965	-1.22	0.061846	0.81306	1.12	0.002665	0.496441	1.22	0.061846	0.81306	OGT	O-linked N-acetylglucosamine (GlcNAc) transferase	g6006036	chrX	70765566-70794505	+
208168_s_at	3.72	3.55	3.83	0.21	0.15	0.13	0.402512	0.924658	1.13	0.582686	0.999965	-1.08	0.518598	0.931892	-1.13	0.582686	0.999965	-1.22	0.149397	0.84311	1.08	0.518598	0.931892	1.22	0.149397	0.84311	CHIT1	chitinase 1 (chitotriosidase)	g4502808	chr1	203185794-203198776	-
208433_s_at	7.59	7.22	7.51	0.17	0.07	0.09	0.024905	0.746068	1.3	0.055177	0.999965	1.06	0.927727	0.994913	-1.3	0.055177	0.999965	-1.22	0.006857	0.796948	-1.06	0.927727	0.994913	1.22	0.006857	0.796948	LRP8	LDL receptor related protein 8	g8923799	chr1	53712239-53793584	-
209241_x_at	5.66	5.4	5.68	0.2	0.19	0.12	0.545085	0.948722	1.2	0.407913	0.999965	-1.02	0.825452	0.984117	-1.2	0.407913	0.999965	-1.22	0.354777	0.898146	1.02	0.825452	0.984117	1.22	0.354777	0.898146	MINK1	misshapen-like kinase 1	g7637420	chr17	4736694-4801349	+
209709_s_at	10.07	9.92	10.2	0.06	0.15	0.04	0.034255	0.762479	1.11	0.283975	0.999965	-1.09	0.028031	0.666601	-1.11	0.283975	0.999965	-1.22	0.02916	0.799874	1.09	0.028031	0.666601	1.22	0.02916	0.799874	HMMR	hyaluronan-mediated motility receptor (RHAMM)	g2959555	chr5	162887660-162918687	+
209822_s_at	7.17	7.13	7.42	0.03	0.17	0.1	0.118343	0.827022	1.03	0.646208	0.999965	-1.19	0.022195	0.652733	-1.03	0.646208	0.999965	-1.22	0.204618	0.853975	1.19	0.022195	0.652733	1.22	0.204618	0.853975	VLDLR	very low density lipoprotein receptor	g437386	chr9	2622079-2654463	+
210461_s_at	6.41	6.12	6.41	0.11	0.13	0.06	0.015085	0.712226	1.22	0.046349	0.999965	-1	0.813261	0.982429	-1.22	0.046349	0.999965	-1.22	0.014001	0.799874	1	0.813261	0.982429	1.22	0.014001	0.799874	ABLIM1	actin binding LIM protein 1	g12803266	chr10	116195219-116286594	-
211453_s_at	6.52	6.15	6.44	0.1	0.31	0.08	0.602341	0.955931	1.29	0.507653	0.999965	1.06	0.873153	0.989668	-1.29	0.507653	0.999965	-1.22	0.458678	0.922242	-1.06	0.873153	0.989668	1.22	0.458678	0.922242	AKT2	v-akt murine thymoma viral oncogene homolog 2	g337490	chr19	40739794-40791194	-
211722_s_at	5.03	4.72	5	0.07	0.11	0.06	0.003393	0.585755	1.24	0.018393	0.999965	1.02	0.977281	0.998098	-1.24	0.018393	0.999965	-1.22	0.005594	0.788107	-1.02	0.977281	0.998098	1.22	0.005594	0.788107	HDAC6	histone deacetylase 6	g13543429	chrX	48660470-48664261	+
213592_at	3.76	3.74	4.02	0.16	0.07	0.2	0.229215	0.877278	1.02	0.735132	0.999965	-1.2	0.262971	0.853599	-1.02	0.735132	0.999965	-1.22	0.142229	0.842246	1.2	0.262971	0.853599	1.22	0.142229	0.842246	APLNR	apelin receptor	Hs.9305.0	chr11	57001066-57004919	-
213984_at	7.31	7.18	7.47	0.1	0.22	0.14	0.732082	0.975249	1.1	0.661689	0.999965	-1.11	0.759666	0.973612	-1.1	0.661689	0.999965	-1.22	0.502283	0.930463	1.11	0.759666	0.973612	1.22	0.502283	0.930463	PDS5A	PDS5 cohesin associated factor A	Hs.31921.0	chr4	39899363-39929726	-
214285_at	2.37	2.18	2.46	0.19	0.25	0.08	0.444794	0.934955	1.14	0.923904	0.999965	-1.07	0.186418	0.8203	-1.14	0.923904	0.999965	-1.22	0.316282	0.891332	1.07	0.186418	0.8203	1.22	0.316282	0.891332	FABP3	fatty acid binding protein 3, muscle and heart	Hs.49881.1	chr1	31838306-31845923	-
214385_s_at	4.49	4.14	4.43	0.17	0.1	0.14	0.078473	0.799566	1.27	0.053614	0.999965	1.04	0.258116	0.850722	-1.27	0.053614	0.999965	-1.22	0.148135	0.842746	-1.04	0.258116	0.850722	1.22	0.148135	0.842746	MUC5AC	mucin 5AC, oligomeric mucus/gel-forming	Hs.102482.0	chr11	1213215-1222362	+
214897_at	3.13	2.93	3.22	0.35	0.2	0.16	0.148199	0.846656	1.15	0.208802	0.999965	-1.06	0.855008	0.988028	-1.15	0.208802	0.999965	-1.22	0.034661	0.801067	1.06	0.855008	0.988028	1.22	0.034661	0.801067			Hs.131454.0	chr1	162134781-162140730	+
215011_at	6.65	6.74	7.02	0.12	0.19	0.08	0.060463	0.789744	-1.06	0.868339	0.999965	-1.29	0.0198	0.64249	1.06	0.868339	0.999965	-1.22	0.069377	0.81306	1.29	0.0198	0.64249	1.22	0.069377	0.81306	SNHG3	small nucleolar RNA host gene 3	Hs.196769.0	chr1	28832554-28837404	+
215143_at	4.65	4.74	5.02	0.14	0.06	0.14	0.041638	0.764968	-1.06	0.281965	0.999965	-1.29	0.040634	0.691022	1.06	0.281965	0.999965	-1.22	0.086349	0.822991	1.29	0.040634	0.691022	1.22	0.086349	0.822991	DPY19L2P2	DPY19L2 pseudogene 2	Hs.100292.0	chr7	102910392-102912520	-
215358_x_at	7.01	6.94	7.23	0.04	0.09	0.08	0.001786	0.544284	1.05	0.465114	0.999965	-1.16	0.003854	0.515443	-1.05	0.465114	0.999965	-1.22	0.005224	0.788107	1.16	0.003854	0.515443	1.22	0.005224	0.788107	ZNF37BP	zinc finger protein 37B, pseudogene	Hs.278064.0	chr10	43015073-43048242	-
215808_at	3.4	3.08	3.37	0.09	0.34	0.04	0.780898	0.981085	1.25	0.617979	0.999965	1.02	0.443211	0.913487	-1.25	0.617979	0.999965	-1.22	0.698391	0.967164	-1.02	0.443211	0.913487	1.22	0.698391	0.967164	KLK10	kallikrein related peptidase 10	Hs.275464.0	chr19	51515995-51517610	-
215863_at	3.85	3.55	3.84	0.16	0.13	0.22	0.166454	0.854751	1.24	0.063116	0.999965	1.01	0.633951	0.954135	-1.24	0.063116	0.999965	-1.22	0.173272	0.84568	-1.01	0.633951	0.954135	1.22	0.173272	0.84568	TFR2	transferrin receptor 2	Hs.63758.2	chr7	100237429-100240402	-
216348_at	9.08	8.9	9.18	0.04	0.31	0.1	0.473511	0.939933	1.13	0.902541	0.999965	-1.08	0.084978	0.743402	-1.13	0.902541	0.999965	-1.22	0.366159	0.899872	1.08	0.084978	0.743402	1.22	0.366159	0.899872	RPS17P5	ribosomal protein S17 pseudogene 5	Hs.283833.0	chr6	50824919-50825380	-
216787_at	3.66	3.49	3.78	0.11	0.2	0.08	0.254969	0.885804	1.12	0.673804	0.999965	-1.09	0.152356	0.799814	-1.12	0.673804	0.999965	-1.22	0.158253	0.844975	1.09	0.152356	0.799814	1.22	0.158253	0.844975			Hs.306834.0	chr2	24281862-24284864	-
217180_at	4.31	4.16	4.45	0.11	0.16	0.14	0.330674	0.909358	1.11	0.715733	0.999965	-1.1	0.2852	0.863877	-1.11	0.715733	0.999965	-1.22	0.212176	0.856551	1.1	0.2852	0.863877	1.22	0.212176	0.856551			Hs.247949.0	chr22	22677041-22677326	-
217592_at	4.33	4.08	4.37	0.18	0.25	0.06	0.471393	0.939398	1.19	0.574012	0.999965	-1.02	0.557355	0.939293	-1.19	0.574012	0.999965	-1.22	0.245777	0.870863	1.02	0.557355	0.939293	1.22	0.245777	0.870863	ZSWIM1	zinc finger, SWIM-type containing 1	Hs.251334.0	chr20	44513626-44514388	-
217677_at	5.24	5.15	5.43	0.17	0.09	0.13	0.303752	0.90056	1.07	0.680489	0.999965	-1.14	0.351057	0.886309	-1.07	0.680489	0.999965	-1.22	0.123295	0.837627	1.14	0.351057	0.886309	1.22	0.123295	0.837627	PLEKHA2	pleckstrin homology domain containing, family A (phosphoinositide binding specific) member 2	Hs.190785.1	chr8	38827528-38828562	+
219251_s_at	6.1	5.97	6.26	0.06	0.09	0.12	0.017451	0.735366	1.09	0.058397	0.999965	-1.12	0.171291	0.812241	-1.09	0.058397	0.999965	-1.22	0.016881	0.799874	1.12	0.171291	0.812241	1.22	0.016881	0.799874	WDR60	WD repeat domain 60	g8922337	chr7	158716294-158738877	+
219269_at	6.98	6.49	6.78	0.15	0.1	0.27	0.135382	0.840394	1.4	0.022955	0.999965	1.14	0.554403	0.938384	-1.4	0.022955	0.999965	-1.22	0.182151	0.849457	-1.14	0.554403	0.938384	1.22	0.182151	0.849457	HMBOX1	homeobox containing 1	g13375737	chr8	28827705-28909415	+
219482_at	6.29	6.15	6.43	0.07	0.18	0.09	0.038259	0.764968	1.1	0.25599	0.999965	-1.11	0.063968	0.727	-1.1	0.25599	0.999965	-1.22	0.03411	0.801067	1.11	0.063968	0.727	1.22	0.03411	0.801067	SETD4	SET domain containing 4	g8393012	chr21	37406839-37432683	-
220051_at	4.05	3.97	4.26	0.27	0.42	0.14	0.690511	0.968939	1.06	0.764515	0.999965	-1.16	0.271391	0.856813	-1.06	0.764515	0.999965	-1.22	0.676804	0.964054	1.16	0.271391	0.856813	1.22	0.676804	0.964054	PRSS21	protease, serine, 21 (testisin)	g5803196	chr16	2867251-2871716	+
220693_at	3.92	3.94	4.23	0.12	0.16	0.13	0.030125	0.755938	-1.01	0.895179	0.999965	-1.24	0.022604	0.65487	1.01	0.895179	0.999965	-1.22	0.039661	0.801067	1.24	0.022604	0.65487	1.22	0.039661	0.801067	CCDC82	coiled-coil domain containing 82	g7661751	chr11	96122322-96123029	-
220936_s_at	4.98	4.78	5.06	0.05	0.22	0.24	0.917396	0.993269	1.15	0.62712	0.999965	-1.06	0.856801	0.988257	-1.15	0.62712	0.999965	-1.22	0.832559	0.981512	1.06	0.856801	0.988257	1.22	0.832559	0.981512	H2AFJ	H2A histone family, member J	g8922757	chr12	14927338-14930934	+
221163_s_at	5.07	4.9	5.18	0.09	0.1	0.26	0.438277	0.933609	1.13	0.104098	0.999965	-1.08	0.918238	0.993683	-1.13	0.104098	0.999965	-1.22	0.314838	0.891052	1.08	0.918238	0.993683	1.22	0.314838	0.891052	MLXIPL	MLX interacting protein-like	g7705745	chr7	73007523-73011808	-
221645_s_at	7.14	7.01	7.3	0.1	0.01	0.09	0.00512	0.622756	1.09	0.278741	0.999965	-1.12	0.03264	0.673245	-1.09	0.278741	0.999965	-1.22	0.002713	0.758579	1.12	0.03264	0.673245	1.22	0.002713	0.758579	ZNF83	zinc finger protein 83	g341790	chr19	53115629-53117552	-
221793_at	4.13	4.05	4.33	0.12	0.04	0.19	0.239202	0.881563	1.06	0.409074	0.999965	-1.15	0.351544	0.886309	-1.06	0.409074	0.999965	-1.22	0.145046	0.842246	1.15	0.351544	0.886309	1.22	0.145046	0.842246			Hs.8982.1	chr19	11309970-11326545	+
222538_s_at	9.05	8.74	9.03	0.12	0.1	0.05	0.018233	0.739176	1.24	0.053204	0.999965	1.01	0.920997	0.993959	-1.24	0.053204	0.999965	-1.22	0.009786	0.799874	-1.01	0.920997	0.993959	1.22	0.009786	0.799874	APPL1	adaptor protein, phosphotyrosine interaction, PH domain and leucine zipper containing 1	Hs.27413.0	chr3	57261796-57307640	+
223080_at	4.51	4.48	4.77	0.07	0.23	0.08	0.038599	0.764968	1.02	0.979079	0.999965	-1.19	0.003437	0.505998	-1.02	0.979079	0.999965	-1.22	0.061052	0.81306	1.19	0.003437	0.505998	1.22	0.061052	0.81306	GLS	glutaminase	Hs.239189.1	chr2	191745560-191800015	+
223510_at	4.45	4.2	4.48	0.13	0.29	0.19	0.871588	0.99015	1.19	0.660557	0.999965	-1.02	0.866731	0.988638	-1.19	0.660557	0.999965	-1.22	0.734613	0.97083	1.02	0.866731	0.988638	1.22	0.734613	0.97083	NRP2	neuropilin 2	g11907927	chr2	206548014-206641879	+
223931_s_at	4.62	4.47	4.75	0.12	0.19	0.19	0.440835	0.934955	1.11	0.688719	0.999965	-1.1	0.399695	0.901749	-1.11	0.688719	0.999965	-1.22	0.28478	0.883437	1.1	0.399695	0.901749	1.22	0.28478	0.883437	CHFR	checkpoint with forkhead and ring finger domains, E3 ubiquitin protein ligase	g9651169	chr12	133417565-133464194	-
224444_s_at	6.53	6.38	6.67	0.09	0.2	0.11	0.139439	0.842776	1.11	0.768586	0.999965	-1.1	0.063973	0.727	-1.11	0.768586	0.999965	-1.22	0.114192	0.834709	1.1	0.063973	0.727	1.22	0.114192	0.834709	LINC00467	long intergenic non-protein coding RNA 467	g13543694	chr1	211556160-211605877	+
224741_x_at	11.92	11.76	12.05	0.11	0.15	0.05	0.026155	0.750604	1.11	0.616485	0.999965	-1.09	0.021096	0.650216	-1.11	0.616485	0.999965	-1.22	0.018312	0.799874	1.09	0.021096	0.650216	1.22	0.018312	0.799874	GAS5	growth arrest-specific 5 (non-protein coding)	Hs.289721.1	chr6	90430890-90431535	+
224841_x_at	11.32	11.24	11.52	0.11	0.18	0.05	0.033958	0.761989	1.06	0.600019	0.999965	-1.15	0.016179	0.629094	-1.06	0.600019	0.999965	-1.22	0.026983	0.799874	1.15	0.016179	0.629094	1.22	0.026983	0.799874	GAS5	growth arrest-specific 5 (non-protein coding)	Hs.289721.2	chr1	173833038-173836953	-
224917_at	9.2	9.31	9.59	0.07	0.22	0.1	0.012395	0.692074	-1.08	0.883551	0.999965	-1.31	0.002491	0.493071	1.08	0.883551	0.999965	-1.22	0.02923	0.799874	1.31	0.002491	0.493071	1.22	0.02923	0.799874	MIR21; VMP1	microRNA 21; vacuole membrane protein 1	Hs.79572.4	chr17	57918691-57919727	+
225786_at	7.29	7.18	7.47	0.24	0.37	0.05	0.223564	0.875956	1.08	0.917388	0.999965	-1.13	0.050579	0.706456	-1.08	0.917388	0.999965	-1.22	0.177323	0.848208	1.13	0.050579	0.706456	1.22	0.177323	0.848208	HNRNPU	heterogeneous nuclear ribonucleoprotein U (scaffold attachment factor A)	Hs.279934.1	chr1	245002916-245006868	-
226482_s_at	3.22	2.85	3.14	0.04	0.1	0.2	0.021332	0.746068	1.29	0.004723	0.999965	1.06	0.800012	0.981405	-1.29	0.004723	0.999965	-1.22	0.030299	0.799874	-1.06	0.800012	0.981405	1.22	0.030299	0.799874	TSTD1	thiosulfate sulfurtransferase (rhodanese)-like domain containing 1	Hs.12284.0	chr1	161007420-161008726	-
226654_at	3.1	2.69	2.98	0.07	0.1	0.17	0.026169	0.750605	1.32	0.007331	0.999965	1.09	0.482568	0.922204	-1.32	0.007331	0.999965	-1.22	0.055667	0.81306	-1.09	0.482568	0.922204	1.22	0.055667	0.81306	MUC12	mucin 12, cell surface associated	Hs.284199.0	chr7	100647928-100662217	+
226659_at	4.09	3.78	4.07	0.03	0.25	0.17	0.263032	0.886999	1.24	0.199177	0.999965	1.02	0.908727	0.993121	-1.24	0.199177	0.999965	-1.22	0.23562	0.865429	-1.02	0.908727	0.993121	1.22	0.23562	0.865429	DEF6	DEF6 guanine nucleotide exchange factor	Hs.15476.0	chr6	35265648-35289546	+
227337_at	7.61	7.36	7.64	0.18	0.16	0.17	0.35685	0.914728	1.19	0.320348	0.999965	-1.02	0.816147	0.982837	-1.19	0.320348	0.999965	-1.22	0.184914	0.849457	1.02	0.816147	0.982837	1.22	0.184914	0.849457	ANKRD37	ankyrin repeat domain 37	Hs.107381.1	chr4	186317876-186321506	+
227793_at	6.87	6.95	7.24	0.11	0.11	0.08	0.001818	0.544284	-1.06	0.364657	0.999965	-1.29	0.002199	0.493071	1.06	0.364657	0.999965	-1.22	0.006327	0.788107	1.29	0.002199	0.493071	1.22	0.006327	0.788107	MIRLET7D	microRNA let-7d	Hs.54629.0	chr9	96941176-96941946	+
228192_at	4.57	4.29	4.57	0.03	0.12	0.04	0.010808	0.691503	1.22	0.051902	0.999965	-1	0.459796	0.91675	-1.22	0.051902	0.999965	-1.22	0.016613	0.799874	1	0.459796	0.91675	1.22	0.016613	0.799874	UQCC2	ubiquinol-cytochrome c reductase complex assembly factor 2	Hs.77515.2	chr6	33662055-33662822	-
228681_x_at	2.51	2.35	2.64	0.18	0.13	0.25	0.250951	0.885223	1.12	0.205342	0.999965	-1.09	0.633233	0.954048	-1.12	0.205342	0.999965	-1.22	0.139774	0.842246	1.09	0.633233	0.954048	1.22	0.139774	0.842246	DAPK3	death-associated protein kinase 3	Hs.25619.1	chr19	3958975-3959467	+
228816_at	4.7	4.6	4.88	0.04	0.15	0.05	0.007205	0.663156	1.08	0.304596	0.999965	-1.13	0.002667	0.496441	-1.08	0.304596	0.999965	-1.22	0.011059	0.799874	1.13	0.002667	0.496441	1.22	0.011059	0.799874	ATP6AP1L	ATPase, H+ transporting, lysosomal accessory protein 1-like	Hs.99636.0	chr5	81591309-81614622	+
228818_at	4.57	4.41	4.7	0.04	0.25	0.02	0.087971	0.804933	1.12	0.294362	0.999965	-1.1	0.010361	0.581991	-1.12	0.294362	0.999965	-1.22	0.072794	0.81321	1.1	0.010361	0.581991	1.22	0.072794	0.81321			Hs.96557.0	chr8	80951666-80954017	-
229027_at	6.7	6.66	6.94	0.15	0.15	0.13	0.137453	0.841616	1.03	0.619653	0.999965	-1.18	0.160548	0.802647	-1.03	0.619653	0.999965	-1.22	0.073874	0.813838	1.18	0.160548	0.802647	1.22	0.073874	0.813838	PPM1A	protein phosphatase, Mg2+/Mn2+ dependent, 1A	Hs.56022.0	chr14	60753960-60755270	+
229258_at	5.8	5.56	5.85	0.15	0.23	0.09	0.145202	0.846308	1.17	0.401708	0.999965	-1.04	0.228583	0.838895	-1.17	0.401708	0.999965	-1.22	0.075366	0.816299	1.04	0.228583	0.838895	1.22	0.075366	0.816299	KIF12	kinesin family member 12	Hs.28149.0	chr9	116853919-116855560	-
229346_at	3.68	3.51	3.79	0.27	0.13	0.04	0.196823	0.867635	1.12	0.281125	0.999965	-1.08	0.888332	0.991378	-1.12	0.281125	0.999965	-1.22	0.015122	0.799874	1.08	0.888332	0.991378	1.22	0.015122	0.799874	NES	nestin	Hs.127356.0	chr1	156642204-156642749	-
229904_at	4.66	4.5	4.79	0.21	0.22	0.14	0.45692	0.937483	1.11	0.43845	0.999965	-1.1	0.827645	0.984325	-1.11	0.43845	0.999965	-1.22	0.235263	0.865156	1.1	0.827645	0.984325	1.22	0.235263	0.865156			Hs.28774.0	chr2	46527030-46527556	-
230015_at	4.08	3.97	4.25	0.15	0.2	0.16	0.138263	0.842698	1.08	0.490966	0.999965	-1.13	0.185423	0.819887	-1.08	0.490966	0.999965	-1.22	0.082918	0.822898	1.13	0.185423	0.819887	1.22	0.082918	0.822898	PRCD	progressive rod-cone degeneration	Hs.42658.0	chr17	74540379-74549668	+
230527_at	4.42	4.17	4.45	0.09	0.24	0.19	0.277885	0.892008	1.18	0.201661	0.999965	-1.03	0.993945	0.999444	-1.18	0.201661	0.999965	-1.22	0.223676	0.861705	1.03	0.993945	0.999444	1.22	0.223676	0.861705	LOC101926907	uncharacterized LOC101926907	Hs.127274.0	chr1	59281241-59281713	+
231135_at	4.41	4.37	4.65	0.12	0.17	0.17	0.296536	0.897515	1.03	0.532679	0.999965	-1.18	0.349713	0.886026	-1.03	0.532679	0.999965	-1.22	0.182228	0.849457	1.18	0.349713	0.886026	1.22	0.182228	0.849457	LOC151174	uncharacterized LOC151174	Hs.122256.0	chr2	239133756-239134219	-
232252_at	2.69	2.64	2.93	0.22	0.12	0.31	0.85201	0.988047	1.04	0.473541	0.999965	-1.17	0.826025	0.984237	-1.04	0.473541	0.999965	-1.22	0.753031	0.97295	1.17	0.826025	0.984237	1.22	0.753031	0.97295	DUSP27	dual specificity phosphatase 27 (putative)	Hs.50820.0	chr1	167095866-167098362	+
232323_s_at	7.43	7.11	7.4	0.12	0.14	0.1	0.074707	0.796587	1.25	0.087778	0.999965	1.03	0.766594	0.974437	-1.25	0.087778	0.999965	-1.22	0.063322	0.81306	-1.03	0.766594	0.974437	1.22	0.063322	0.81306	TTC17	tetratricopeptide repeat domain 17	Hs.287698.0	chr11	43512654-43515596	+
232463_at	5.63	5.44	5.73	0.1	0.2	0.02	0.05042	0.777818	1.14	0.223379	0.999965	-1.07	0.102267	0.762391	-1.14	0.223379	0.999965	-1.22	0.035856	0.801067	1.07	0.102267	0.762391	1.22	0.035856	0.801067	LINC00685	long intergenic non-protein coding RNA 685	Hs.287570.0	chr15	22513470-22514575	-
232974_at	3.72	3.33	3.62	0.18	0.14	0.14	0.062245	0.792351	1.31	0.068261	0.999965	1.07	0.751705	0.973274	-1.31	0.068261	0.999965	-1.22	0.043338	0.806399	-1.07	0.751705	0.973274	1.22	0.043338	0.806399			Hs.226469.0	chrX	6980951-6982569	-
233050_at	4.54	4.37	4.65	0.03	0.22	0.13	0.46399	0.938494	1.12	0.669776	0.999965	-1.08	0.317829	0.875894	-1.12	0.669776	0.999965	-1.22	0.322487	0.892967	1.08	0.317829	0.875894	1.22	0.322487	0.892967	SOGA3	SOGA family member 3	Hs.252953.0	chr6	127794225-127836942	-
233108_at	4.6	4.28	4.56	0.12	0.31	0.07	0.788211	0.981614	1.25	0.722965	0.999965	1.02	0.754873	0.973375	-1.25	0.722965	0.999965	-1.22	0.562989	0.943637	-1.02	0.754873	0.973375	1.22	0.562989	0.943637			Hs.296548.0	chr21	38594909-38595852	+
233458_at	5.06	4.91	5.2	0.15	0.15	0.15	0.170774	0.857152	1.11	0.507071	0.999965	-1.1	0.249918	0.848963	-1.11	0.507071	0.999965	-1.22	0.086651	0.822991	1.1	0.249918	0.848963	1.22	0.086651	0.822991	LOC101060521; POLR3E	DNA-directed RNA polymerase III subunit RPC5; polymerase (RNA) III (DNA directed) polypeptide E (80kD)	Hs.274319.1	chr16	22308775-22340412	+
233594_at	2.09	1.99	2.28	0.18	0.08	0.15	0.308892	0.901146	1.07	0.582662	0.999965	-1.14	0.408613	0.904059	-1.07	0.582662	0.999965	-1.22	0.123845	0.837627	1.14	0.408613	0.904059	1.22	0.123845	0.837627	ISPD-AS1	ISPD antisense RNA 1	Hs.247702.0	chr7	16305847-16308603	+
233963_at	4.02	3.81	4.1	0.13	0.19	0.07	0.035181	0.762479	1.16	0.088629	0.999965	-1.06	0.89944	0.99245	-1.16	0.088629	0.999965	-1.22	0.028378	0.799874	1.06	0.89944	0.99245	1.22	0.028378	0.799874	H2BFXP; LOC100101478	H2B histone family, member X, pseudogene; H2B histone family, member M pseudogene	Hs.247802.0	chrX	103230569-103230898	+
234558_at	2.81	2.75	3.04	0.1	0.15	0.17	0.241854	0.881712	1.04	0.684921	0.999965	-1.17	0.229053	0.839155	-1.04	0.684921	0.999965	-1.22	0.173652	0.846155	1.17	0.229053	0.839155	1.22	0.173652	0.846155			Hs.306408.0	chr15	78241437-78242844	+
234676_s_at	2.48	2.26	2.54	0.06	0.16	0.14	0.052817	0.780227	1.17	0.088734	0.999965	-1.04	0.433706	0.910913	-1.17	0.088734	0.999965	-1.22	0.049099	0.807638	1.04	0.433706	0.910913	1.22	0.049099	0.807638	N6AMT1	N-6 adenine-specific DNA methyltransferase 1 (putative)	Hs.61658.0	chr21	30243541-30245406	-
236559_at	2.03	2.04	2.33	0.18	0.04	0.08	0.022165	0.746068	-1.01	0.454777	0.999965	-1.23	0.081688	0.739775	1.01	0.454777	0.999965	-1.22	0.002152	0.728812	1.23	0.081688	0.739775	1.22	0.002152	0.728812	YWHAH	tyrosine 3-monooxygenase/tryptophan 5-monooxygenase activation protein, eta	Hs.226755.0	chr22	32342939-32343982	+
236698_at	2.3	2.08	2.36	0.09	0.13	0.16	0.113675	0.824705	1.16	0.045582	0.999965	-1.05	0.604103	0.948745	-1.16	0.045582	0.999965	-1.22	0.14425	0.842246	1.05	0.604103	0.948745	1.22	0.14425	0.842246	DYNC1I2	dynein, cytoplasmic 1, intermediate chain 2	Hs.87372.0	chr2	172606223-172606666	+
237006_at	3.03	2.75	3.03	0.04	0.5	0.1	0.990906	0.999833	1.22	0.922309	0.999965	-1	0.775433	0.97636	-1.22	0.922309	0.999965	-1.22	0.966912	0.997147	1	0.775433	0.97636	1.22	0.966912	0.997147			Hs.24128.0	chr4	88043560-88044036	+
237377_at	2.89	2.8	3.08	0.14	0.31	0.24	0.339988	0.912079	1.06	0.444734	0.999965	-1.14	0.461332	0.91754	-1.06	0.444734	0.999965	-1.22	0.216455	0.859127	1.14	0.461332	0.91754	1.22	0.216455	0.859127			Hs.20573.0	chr15	99256991-99257406	+
237396_at	3.47	3.36	3.64	0.25	0.15	0.11	0.502316	0.943299	1.08	0.748653	0.999965	-1.13	0.496946	0.925569	-1.08	0.748653	0.999965	-1.22	0.167413	0.844975	1.13	0.496946	0.925569	1.22	0.167413	0.844975			Hs.201918.0	chr11	33372377-33372900	+
237805_at	2.31	2.38	2.67	0.33	0.31	0.15	0.735498	0.975965	-1.05	0.895461	0.999965	-1.28	0.558507	0.939472	1.05	0.895461	0.999965	-1.22	0.427499	0.915554	1.28	0.558507	0.939472	1.22	0.427499	0.915554	LOC729296	uncharacterized LOC729296	Hs.126778.0	chr20	58675974-58676424	+
238824_at	4.82	4.85	5.14	0.11	0.16	0.19	0.332866	0.90992	-1.02	0.808817	0.999965	-1.24	0.279131	0.859872	1.02	0.808817	0.999965	-1.22	0.240652	0.868357	1.24	0.279131	0.859872	1.22	0.240652	0.868357	RPS29	ribosomal protein S29	Hs.145569.0	chr14	50037587-50038411	-
240206_at	4.38	4.27	4.56	0.14	0.3	0.19	0.537216	0.948599	1.07	0.467719	0.999965	-1.14	0.814199	0.982693	-1.07	0.467719	0.999965	-1.22	0.359411	0.898813	1.14	0.814199	0.982693	1.22	0.359411	0.898813	TARS	threonyl-tRNA synthetase	Hs.118163.0	chr5	33466043-33466495	+
240675_at	4.24	4.03	4.33	0.08	0.27	0.13	0.160271	0.851448	1.15	0.26543	0.999965	-1.06	0.423551	0.90816	-1.15	0.26543	0.999965	-1.22	0.119253	0.834709	1.06	0.423551	0.90816	1.22	0.119253	0.834709			Hs.189786.0	chr17	61659009-61659600	+
240909_at	4.12	3.74	4.02	0.1	0.12	0.19	0.079616	0.79997	1.3	0.025126	0.999965	1.07	0.703006	0.965804	-1.3	0.025126	0.999965	-1.22	0.100054	0.830088	-1.07	0.703006	0.965804	1.22	0.100054	0.830088			Hs.201995.0	chr2	235715188-235715645	-
241161_at	4.46	3.93	4.22	0.3	0.13	0.02	0.069108	0.796587	1.45	0.113846	0.999965	1.19	0.605871	0.949146	-1.45	0.113846	0.999965	-1.22	0.006351	0.788107	-1.19	0.605871	0.949146	1.22	0.006351	0.788107			Hs.226284.0
241228_at	2.76	2.62	2.91	0.1	0.27	0.14	0.322673	0.907341	1.1	0.937052	0.999965	-1.11	0.099941	0.75926	-1.1	0.937052	0.999965	-1.22	0.292673	0.885995	1.11	0.099941	0.75926	1.22	0.292673	0.885995			Hs.197083.0	chr1	15094269-15094710	+
241569_at	4.98	4.86	5.15	0.3	0.51	0.02	0.261178	0.886582	1.09	0.483508	0.999965	-1.12	0.287622	0.866414	-1.09	0.483508	0.999965	-1.22	0.136222	0.842246	1.12	0.287622	0.866414	1.22	0.136222	0.842246			Hs.135094.0
242089_at	2.7	2.49	2.77	0.23	0.29	0.12	0.420384	0.928049	1.15	0.597446	0.999965	-1.05	0.457562	0.916503	-1.15	0.597446	0.999965	-1.22	0.206854	0.854025	1.05	0.457562	0.916503	1.22	0.206854	0.854025			Hs.128521.1	chr12	67713073-67713581	-
242091_at	2.23	2.15	2.43	0.07	0.23	0.17	0.557016	0.949932	1.06	0.916982	0.999965	-1.15	0.27108	0.856741	-1.06	0.916982	0.999965	-1.22	0.47468	0.926321	1.15	0.27108	0.856741	1.22	0.47468	0.926321	ZNF720	zinc finger protein 720	Hs.205851.0	chr16	31768042-31768464	+
242909_at	2.41	2.09	2.37	0.06	0.15	0.26	0.394211	0.92322	1.25	0.072793	0.999965	1.02	0.483255	0.922435	-1.25	0.072793	0.999965	-1.22	0.548629	0.940837	-1.02	0.483255	0.922435	1.22	0.548629	0.940837			Hs.149089.0	chr7	93439449-93440289	+
243648_at	5.08	4.71	4.99	0.11	0.1	0.1	0.008447	0.680674	1.29	0.013019	0.999965	1.06	0.1147	0.775832	-1.29	0.013019	0.999965	-1.22	0.02995	0.799874	-1.06	0.1147	0.775832	1.22	0.02995	0.799874	ZBED6	zinc finger, BED-type containing 6	Hs.57846.0	chr1	203766200-203766877	+
243728_at	2.53	2.32	2.6	0.13	0.23	0.19	0.448899	0.935821	1.16	0.561111	0.999965	-1.05	0.489046	0.924193	-1.16	0.561111	0.999965	-1.22	0.279078	0.881916	1.05	0.489046	0.924193	1.22	0.279078	0.881916	LOC101929109	uncharacterized LOC101929109	Hs.212299.0	chr5	75902430-75902884	-
243745_at	4.6	4.62	4.9	0.18	0.22	0.08	0.139877	0.84291	-1.01	0.720894	0.999965	-1.23	0.098293	0.758274	1.01	0.720894	0.999965	-1.22	0.073255	0.813332	1.23	0.098293	0.758274	1.22	0.073255	0.813332			Hs.121592.1	chrX	15853726-15854047	-
243812_at	2.71	2.46	2.75	0.09	0.12	0.12	0.066441	0.796587	1.19	0.059962	0.999965	-1.03	0.984905	0.998927	-1.19	0.059962	0.999965	-1.22	0.062082	0.81306	1.03	0.984905	0.998927	1.22	0.062082	0.81306	IFT27	intraflagellar transport 27	Hs.196536.0	chr22	37168446-37171786	-
244546_at	6.24	6.03	6.32	0.12	0.36	0.12	0.282265	0.893913	1.15	0.487319	0.999965	-1.05	0.23456	0.842098	-1.15	0.487319	0.999965	-1.22	0.183809	0.849457	1.05	0.23456	0.842098	1.22	0.183809	0.849457	CYCS	cytochrome c, somatic	Hs.205711.0	chr7	25159210-25159646	-
244624_at	4.61	4.46	4.75	0.04	0.27	0.14	0.167634	0.855447	1.11	0.328812	0.999965	-1.1	0.258391	0.850939	-1.11	0.328812	0.999965	-1.22	0.125232	0.837627	1.1	0.258391	0.850939	1.22	0.125232	0.837627	RPS27A	ribosomal protein S27a	Hs.311640.0	chr2	55459850-55460302	+
1552491_at	4.18	3.88	4.17	0.13	0.17	0.11	0.097198	0.809655	1.23	0.152608	0.999965	1.01	0.703414	0.965804	-1.23	0.152608	0.999965	-1.22	0.059486	0.81306	-1.01	0.703414	0.965804	1.22	0.059486	0.81306	IDI2	isopentenyl-diphosphate delta isomerase 2	Hs2.9270.1	chr10	1064853-1070686	-
1552611_a_at	8.34	8.02	8.3	0.09	0.09	0.08	0.003086	0.585755	1.25	0.010956	0.999965	1.03	0.880066	0.990873	-1.25	0.010956	0.999965	-1.22	0.003956	0.778898	-1.03	0.880066	0.990873	1.22	0.003956	0.778898	JAK1	Janus kinase 1	Hs2.50651.1	chr1	65299934-65432213	-
1552919_at	2.25	2.07	2.35	0.23	0.09	0.26	0.347232	0.913457	1.14	0.270314	0.999965	-1.07	0.717621	0.968058	-1.14	0.270314	0.999965	-1.22	0.170265	0.844975	1.07	0.717621	0.968058	1.22	0.170265	0.844975	C4orf36	chromosome 4 open reading frame 36	Hs2.187780.1	chr4	87797412-87813548	-
1553574_at	4.4	4.2	4.48	0.09	0.21	0.03	0.054613	0.785026	1.15	0.283101	0.999965	-1.06	0.047328	0.697558	-1.15	0.283101	0.999965	-1.22	0.04012	0.801067	1.06	0.047328	0.697558	1.22	0.04012	0.801067	IFNE	interferon, epsilon	Hs2Affx.1.45	chr9	21481066-21481693	-
1554032_at	2.3	2.24	2.52	0.07	0.18	0.07	0.050897	0.778514	1.04	0.875839	0.999965	-1.17	0.006199	0.544811	-1.04	0.875839	0.999965	-1.22	0.079216	0.818699	1.17	0.006199	0.544811	1.22	0.079216	0.818699	ARSB	arylsulfatase B	Hs2.1256.2	chr5	78110852-78281766	-
1554321_a_at	7.53	7.44	7.72	0.16	0.12	0.1	0.250581	0.885223	1.07	0.738783	0.999965	-1.14	0.251788	0.849319	-1.07	0.738783	0.999965	-1.22	0.104213	0.832847	1.14	0.251788	0.849319	1.22	0.104213	0.832847	NFS1	NFS1 cysteine desulfurase	Hs2.194692.2	chr20	34282502-34287233	-
1554448_at	4.56	4.33	4.62	0.05	0.11	0.07	0.028642	0.750936	1.17	0.127393	0.999965	-1.04	0.164407	0.806173	-1.17	0.127393	0.999965	-1.22	0.025307	0.799874	1.04	0.164407	0.806173	1.22	0.025307	0.799874			Hs2.196379.1
1555407_s_at	4.95	4.81	5.1	0.08	0.22	0.08	0.409366	0.92533	1.1	0.938895	0.999965	-1.11	0.092255	0.74946	-1.1	0.938895	0.999965	-1.22	0.352886	0.898146	1.11	0.092255	0.74946	1.22	0.352886	0.898146	FGD3	FYVE, RhoGEF and PH domain containing 3	Hs2Affx.1.268	chr9	95765204-95782900	+
1556211_a_at	3.75	3.71	4	0.36	0.34	0.3	0.48846	0.94139	1.02	0.770744	0.999965	-1.19	0.428048	0.908832	-1.02	0.770744	0.999965	-1.22	0.266027	0.876661	1.19	0.428048	0.908832	1.22	0.266027	0.876661	AIG1	androgen-induced 1	Hs2.48645.1	chr6	143657751-143660306	+
1556271_at	3.59	3.57	3.86	0.15	0.27	0.2	0.525669	0.947616	1.02	0.484355	0.999965	-1.21	0.233224	0.842098	-1.02	0.484355	0.999965	-1.22	0.780169	0.976828	1.21	0.233224	0.842098	1.22	0.780169	0.976828	LOC101928896	uncharacterized LOC101928896	Hs2.148562.1	chr11	78257545-78269610	+
1558346_at	3.49	3.31	3.59	0.13	0.08	0.1	0.011947	0.692074	1.13	0.055517	0.999965	-1.07	0.308571	0.871777	-1.13	0.055517	0.999965	-1.22	0.0051	0.788107	1.07	0.308571	0.871777	1.22	0.0051	0.788107	COX17	COX17 cytochrome c oxidase copper chaperone	Hs2.350916.1	chr3	119388263-119391185	-
1559078_at	3.55	3.45	3.73	0.22	0.21	0.12	0.192081	0.866714	1.07	0.587386	0.999965	-1.14	0.234339	0.842098	-1.07	0.587386	0.999965	-1.22	0.076604	0.817283	1.14	0.234339	0.842098	1.22	0.076604	0.817283	BCL11A	B-cell CLL/lymphoma 11A (zinc finger protein)	Hs2.371364.1	chr2	60751624-60755350	-
1559936_at	4.19	4.01	4.3	0.18	0.11	0.07	0.027668	0.750936	1.13	0.088531	0.999965	-1.08	0.721553	0.968608	-1.13	0.088531	0.999965	-1.22	0.00507	0.788107	1.08	0.721553	0.968608	1.22	0.00507	0.788107			Hs2.172567.1
1560963_a_at	3.06	2.93	3.22	0.05	0.16	0.11	0.020768	0.746068	1.09	0.118394	0.999965	-1.12	0.104979	0.766362	-1.09	0.118394	0.999965	-1.22	0.021774	0.799874	1.12	0.104979	0.766362	1.22	0.021774	0.799874			Hs2.323116.1	chr6	10746059-10746654	-
1561010_a_at	2.26	1.88	2.16	0.13	0.22	0.16	0.10851	0.818097	1.31	0.138758	0.999965	1.07	0.739522	0.971224	-1.31	0.138758	0.999965	-1.22	0.081995	0.821198	-1.07	0.739522	0.971224	1.22	0.081995	0.821198	MAOB	monoamine oxidase B	Hs2.46732.1	chrX	43696827-43697488	-
1561342_at	2.58	2.29	2.58	0.13	0.09	0.11	0.028548	0.750936	1.22	0.030162	0.999965	1	0.411346	0.905003	-1.22	0.030162	0.999965	-1.22	0.035097	0.801067	-1	0.411346	0.905003	1.22	0.035097	0.801067	LOC105372742; LOC150005	uncharacterized LOC105372742; uncharacterized LOC150005	Hs2.200825.1	chr21	19301208-19303322	-
1561973_at	5.09	4.61	4.89	0.46	0.52	0.04	0.765567	0.980514	1.39	0.780546	0.999965	1.14	0.696646	0.964836	-1.39	0.780546	0.999965	-1.22	0.43988	0.917422	-1.14	0.696646	0.964836	1.22	0.43988	0.917422	SMARCC2	SWI/SNF related, matrix associated, actin dependent regulator of chromatin, subfamily c, member 2	Hs2.376911.1	chr12	56577132-56583267	-
1562469_at	2.3	2.06	2.34	0.21	0.13	0.13	0.518394	0.945186	1.19	0.528326	0.999965	-1.03	0.747176	0.972467	-1.19	0.528326	0.999965	-1.22	0.205685	0.853975	1.03	0.747176	0.972467	1.22	0.205685	0.853975	CASC15	cancer susceptibility candidate 15 (non-protein coding)	Hs2.390770.1	chr6	21845660-21982551	+
1562617_at	4.89	4.56	4.85	0.16	0.12	0.06	0.07184	0.796587	1.25	0.149302	0.999965	1.03	0.760587	0.973612	-1.25	0.149302	0.999965	-1.22	0.020336	0.799874	-1.03	0.760587	0.973612	1.22	0.020336	0.799874	LOC340074	uncharacterized LOC340074	Hs2.434323.1	chr5	134984373-134986214	-
1563013_at	2.76	2.34	2.63	0.11	0.2	0.27	0.209674	0.87274	1.33	0.06401	0.999965	1.1	0.591611	0.945752	-1.33	0.06401	0.999965	-1.22	0.255636	0.87562	-1.1	0.591611	0.945752	1.22	0.255636	0.87562	LOC646522	uncharacterized LOC646522	Hs2.434193.1	chr11	133653565-133654421	-
1563105_at	5.15	4.92	5.21	0.18	0.07	0.23	0.547403	0.948722	1.17	0.357278	0.999965	-1.04	0.796481	0.980801	-1.17	0.357278	0.999965	-1.22	0.316242	0.89131	1.04	0.796481	0.980801	1.22	0.316242	0.89131			Hs2.435826.1	chr19	7937138-7938035	+
1566840_at	2.6	2.62	2.9	0.16	0.11	0.09	0.076883	0.797765	-1.01	0.89189	0.999965	-1.23	0.084922	0.743316	1.01	0.89189	0.999965	-1.22	0.030159	0.799874	1.23	0.084922	0.743316	1.22	0.030159	0.799874	LOC283674	uncharacterized LOC283674	Hs2.437129.1	chr15	70709595-70718859	-
1568706_s_at	4.11	3.85	4.14	0.07	0.15	0.08	0.085901	0.80493	1.2	0.146674	0.999965	-1.02	0.623977	0.951327	-1.2	0.146674	0.999965	-1.22	0.07082	0.81306	1.02	0.623977	0.951327	1.22	0.07082	0.81306	AVIL	advillin	Hs2.407224.1	chr12	58211996-58213420	-
1569029_at	4.34	4.21	4.5	0.16	0.22	0.13	0.591372	0.955314	1.1	0.978687	0.999965	-1.11	0.327619	0.878598	-1.1	0.978687	0.999965	-1.22	0.42696	0.915554	1.11	0.327619	0.878598	1.22	0.42696	0.915554	METAP1D	methionyl aminopeptidase type 1D (mitochondrial)	Hs2.406338.1	chr2	172864869-172946109	+
1569283_at	5.29	4.96	5.25	0.06	0.28	0.07	0.515064	0.945149	1.26	0.458087	0.999965	1.03	0.945106	0.995798	-1.26	0.458087	0.999965	-1.22	0.395109	0.907224	-1.03	0.945106	0.995798	1.22	0.395109	0.907224	ZNF891	zinc finger protein 891	Hs2.257234.1	chr12	133697591-133698611	-
1570038_at	4.02	3.78	4.07	0.1	0.29	0.29	0.833668	0.98645	1.18	0.589844	0.999965	-1.03	0.573298	0.941952	-1.18	0.589844	0.999965	-1.22	0.983268	0.998853	1.03	0.573298	0.941952	1.22	0.983268	0.998853	ZNF595; ZNF718	zinc finger protein 595; zinc finger protein 718	Hs2.383199.1	chr4	53226-55674	+
201083_s_at	9.36	9.1	9.38	0.08	0.12	0.13	0.213428	0.87274	1.2	0.147792	0.999965	-1.01	0.930152	0.994952	-1.2	0.147792	0.999965	-1.21	0.156361	0.844626	1.01	0.930152	0.994952	1.21	0.156361	0.844626	BCLAF1	BCL2-associated transcription factor 1	Hs.80338.0	chr6	136579432-136603827	-
201091_s_at	10.79	10.71	10.98	0.03	0.13	0.09	0.081757	0.802207	1.06	0.988938	0.999965	-1.14	0.032118	0.670872	-1.06	0.988938	0.999965	-1.21	0.10892	0.83288	1.14	0.032118	0.670872	1.21	0.10892	0.83288	CBX3	chromobox homolog 3	Hs.278554.0	chr7	26241348-26252976	+
201295_s_at	5.24	5.46	5.74	0.22	0.48	0.17	0.137047	0.841616	-1.17	0.821729	0.999965	-1.41	0.021239	0.650434	1.17	0.821729	0.999965	-1.21	0.162731	0.844975	1.41	0.021239	0.650434	1.21	0.162731	0.844975	WSB1	WD repeat and SOCS box containing 1	Hs.187991.0	chr17	25621138-25640924	+
201793_x_at	6.79	6.5	6.77	0.25	0.06	0.26	0.22641	0.876976	1.22	0.114293	0.999965	1.01	0.951419	0.996559	-1.22	0.114293	0.999965	-1.21	0.129221	0.838394	-1.01	0.951419	0.996559	1.21	0.129221	0.838394	SMG7	SMG7 nonsense mediated mRNA decay factor	Hs.15087.0	chr1	183498101-183523326	+
202863_at	8.13	8.03	8.31	0.06	0.11	0.11	0.068044	0.796587	1.07	0.36205	0.999965	-1.13	0.123936	0.782543	-1.07	0.36205	0.999965	-1.21	0.055673	0.81306	1.13	0.123936	0.782543	1.21	0.055673	0.81306	SP100	SP100 nuclear antigen	g4507164	chr2	231280980-231335232	+
203657_s_at	4.42	4.29	4.56	0.15	0.08	0.13	0.124458	0.831343	1.1	0.285268	0.999965	-1.11	0.365896	0.890069	-1.1	0.285268	0.999965	-1.21	0.045133	0.806399	1.11	0.365896	0.890069	1.21	0.045133	0.806399	CTSF	cathepsin F	g6042195	chr11	66330939-66336047	-
204192_at	2.78	2.37	2.64	0.07	0.25	0.1	0.189972	0.866714	1.33	0.163867	0.999965	1.1	0.163821	0.805867	-1.33	0.163867	0.999965	-1.21	0.319812	0.892577	-1.1	0.163821	0.805867	1.21	0.319812	0.892577	CD37	CD37 molecule	g4502662	chr19	49838734-49843801	+
204310_s_at	4.8	4.3	4.58	0.3	0.23	0.1	0.212493	0.87274	1.42	0.222642	0.999965	1.17	0.758296	0.973612	-1.42	0.222642	0.999965	-1.21	0.092522	0.828131	-1.17	0.758296	0.973612	1.21	0.092522	0.828131	NPR2	natriuretic peptide receptor 2	g4580421	chr9	35792405-35809709	+
204406_at	3.66	3.74	4.02	0.1	0.08	0.15	0.043225	0.766461	-1.06	0.205809	0.999965	-1.28	0.036134	0.676738	1.06	0.205809	0.999965	-1.21	0.133241	0.842246	1.28	0.036134	0.676738	1.21	0.133241	0.842246	FLT1	fms-related tyrosine kinase 1	g4503748	chr13	28874486-29069232	-
205316_at	3.09	3.15	3.42	0.04	0.07	0.18	0.068664	0.796587	-1.04	0.32224	0.999965	-1.25	0.068328	0.728488	1.04	0.32224	0.999965	-1.21	0.132317	0.842238	1.25	0.068328	0.728488	1.21	0.132317	0.842238	SLC15A2	solute carrier family 15 (oligopeptide transporter), member 2	Hs.182575.0	chr3	121613294-121661665	+
205564_at	2.98	2.74	3.01	0.11	0.05	0.15	0.072673	0.796587	1.18	0.045405	0.999965	-1.02	0.718882	0.968098	-1.18	0.045405	0.999965	-1.21	0.046627	0.806399	1.02	0.718882	0.968098	1.21	0.046627	0.806399	PAGE4	P antigen family, member 4 (prostate associated)	g5901985	chrX	49593927-49598569	+
205647_at	5.78	5.6	5.88	0.08	0.26	0.1	0.282185	0.893913	1.13	0.83834	0.999965	-1.08	0.069279	0.729877	-1.13	0.83834	0.999965	-1.21	0.217913	0.859596	1.08	0.069279	0.729877	1.21	0.217913	0.859596	RAD52	RAD52 homolog, DNA repair protein	g4506394	chr12	1021242-1042242	-
205818_at	3.04	2.7	2.98	0.11	0.19	0.1	0.057272	0.786725	1.26	0.071988	0.999965	1.04	0.454914	0.915878	-1.26	0.071988	0.999965	-1.21	0.078262	0.818613	-1.04	0.454914	0.915878	1.21	0.078262	0.818613	BRINP1	bone morphogenetic protein/retinoic acid inducible neural-specific 1	g7657008	chr9	121928907-122131701	-
207055_at	4.63	4.36	4.64	0.04	0.13	0.12	0.041907	0.764968	1.2	0.038309	0.999965	-1.01	0.948351	0.996189	-1.2	0.038309	0.999965	-1.21	0.055463	0.81306	1.01	0.948351	0.996189	1.21	0.055463	0.81306	GPR37L1	G protein-coupled receptor 37 like 1	g4758309	chr1	202092061-202097822	+
207781_s_at	5.63	5.46	5.74	0.28	0.09	0.2	0.404655	0.924658	1.12	0.956441	0.999965	-1.08	0.350211	0.886235	-1.12	0.956441	0.999965	-1.21	0.182635	0.849457	1.08	0.350211	0.886235	1.21	0.182635	0.849457	ZNF711	zinc finger protein 711	g11527399	chrX	84499089-84526927	+
208851_s_at	5.04	4.84	5.12	0.06	0.14	0.04	0.08013	0.79997	1.14	0.26536	0.999965	-1.06	0.144021	0.796558	-1.14	0.26536	0.999965	-1.21	0.056301	0.81306	1.06	0.144021	0.796558	1.21	0.056301	0.81306	THY1	Thy-1 cell surface antigen	g7328010	chr11	119288887-119293854	-
208859_s_at	8.9	8.63	8.91	0.16	0.03	0.09	0.020602	0.746068	1.21	0.048107	0.999965	-1	0.851342	0.987561	-1.21	0.048107	0.999965	-1.21	0.003971	0.778898	1	0.851342	0.987561	1.21	0.003971	0.778898	ATRX	alpha thalassemia/mental retardation syndrome X-linked	Hs.96264.0	chrX	76760353-77041702	-
209257_s_at	10.12	9.87	10.15	0.05	0.07	0.09	0.012284	0.692074	1.19	0.011205	0.999965	-1.02	0.933632	0.994952	-1.19	0.011205	0.999965	-1.21	0.019844	0.799874	1.02	0.933632	0.994952	1.21	0.019844	0.799874	SMC3	structural maintenance of chromosomes 3	Hs.24485.0	chr10	112327448-112364392	+
212865_s_at	2	1.72	2	0.1	0.04	0.08	0.011303	0.692074	1.22	0.014709	0.999965	1.01	0.51336	0.930689	-1.22	0.014709	0.999965	-1.21	0.010746	0.799874	-1.01	0.51336	0.930689	1.21	0.010746	0.799874	COL14A1	collagen, type XIV, alpha 1	Hs.36131.0	chr8	121267478-121384277	+
213758_at	5.6	5.54	5.81	0.15	0.07	0.15	0.097702	0.809655	1.04	0.768826	0.999965	-1.16	0.135187	0.791	-1.04	0.768826	0.999965	-1.21	0.058538	0.81306	1.16	0.135187	0.791	1.21	0.058538	0.81306	COX4I1	cytochrome c oxidase subunit IV isoform 1	Hs.113205.1	chr16	85836662-85840608	+
214205_x_at	8.51	8.25	8.52	0.12	0.27	0.02	0.619735	0.958416	1.2	0.660235	0.999965	-1.01	0.516364	0.931284	-1.2	0.660235	0.999965	-1.21	0.394562	0.907224	1.01	0.516364	0.931284	1.21	0.394562	0.907224	GLRX3	glutaredoxin 3	Hs.42644.2	chr10	131934664-131978639	+
214633_at	2.71	2.47	2.75	0.06	0.12	0.16	0.353453	0.91449	1.18	0.147637	0.999965	-1.03	0.989861	0.999004	-1.18	0.147637	0.999965	-1.21	0.271814	0.878767	1.03	0.989861	0.999004	1.21	0.271814	0.878767	SOX3	SRY box 3	Hs.157429.0	chrX	139585148-139587225	-
214786_at	3.65	3.22	3.49	0.09	0.35	0.12	0.420675	0.928049	1.35	0.319063	0.999965	1.12	0.240167	0.844644	-1.35	0.319063	0.999965	-1.21	0.511183	0.932259	-1.12	0.240167	0.844644	1.21	0.511183	0.932259	MAP3K1	mitogen-activated protein kinase kinase kinase 1, E3 ubiquitin protein ligase	Hs.298727.0	chr5	56111458-56190254	+
214917_at	4.76	4.86	5.14	0.32	0.21	0.1	0.118089	0.827022	-1.07	0.54166	0.999965	-1.3	0.063956	0.727	1.07	0.54166	0.999965	-1.21	0.099035	0.828685	1.3	0.063956	0.727	1.21	0.099035	0.828685	PRKAA1	protein kinase, AMP-activated, alpha 1 catalytic subunit	Hs.288546.0	chr5	40774651-40776147	-
215095_at	4.32	4.28	4.55	0.13	0.1	0.11	0.024171	0.746068	1.02	0.468765	0.999965	-1.18	0.021974	0.651427	-1.02	0.468765	0.999965	-1.21	0.040185	0.801067	1.18	0.021974	0.651427	1.21	0.040185	0.801067			Hs.82193.1	chr13	47345390-47347952	-
215154_at	4.4	4.26	4.53	0.14	0.04	0.19	0.350752	0.914394	1.1	0.206753	0.999965	-1.1	0.744717	0.971987	-1.1	0.206753	0.999965	-1.21	0.192225	0.852637	1.1	0.744717	0.971987	1.21	0.192225	0.852637	ULK2	unc-51 like autophagy activating kinase 2	Hs.168762.0	chr17	19674143-19677237	-
215262_at	3.33	3.15	3.42	0.29	0.18	0.13	0.15215	0.847469	1.14	0.266332	0.999965	-1.06	0.633328	0.954055	-1.14	0.266332	0.999965	-1.21	0.032736	0.801067	1.06	0.633328	0.954055	1.21	0.032736	0.801067			Hs.142570.0	chr3	16349798-16351028	+
215390_at	4.38	4.32	4.59	0.22	0.33	0.26	0.602387	0.955931	1.05	0.862254	0.999965	-1.16	0.329646	0.879466	-1.05	0.862254	0.999965	-1.21	0.504854	0.93119	1.16	0.329646	0.879466	1.21	0.504854	0.93119			Hs.300978.0	chr9	111805143-111807028	-
215513_at	4.05	3.87	4.15	0.11	0.21	0.1	0.108714	0.818097	1.13	0.295549	0.999965	-1.07	0.241166	0.844985	-1.13	0.295549	0.999965	-1.21	0.068215	0.81306	1.07	0.241166	0.844985	1.21	0.068215	0.81306	HYMAI	hydatidiform mole associated and imprinted (non-protein coding)	Hs.196015.0	chr6	144325473-144329867	-
215656_at	2.64	2.35	2.62	0.14	0.18	0.14	0.074801	0.796587	1.22	0.083695	0.999965	1.01	0.879215	0.990571	-1.22	0.083695	0.999965	-1.21	0.064702	0.81306	-1.01	0.879215	0.990571	1.21	0.064702	0.81306	LMAN2	lectin, mannose-binding 2	Hs.306751.0	chr5	176756252-176758591	-
215661_at	4.68	4.5	4.78	0.14	0.24	0.05	0.519715	0.945696	1.13	0.59192	0.999965	-1.07	0.569785	0.941163	-1.13	0.59192	0.999965	-1.21	0.29829	0.886835	1.07	0.569785	0.941163	1.21	0.29829	0.886835	MAST2	microtubule associated serine/threonine kinase 2	Hs.306804.0	chr1	46494558-46498427	+
215687_x_at	4.14	4.08	4.36	0.23	0.31	0.33	0.891556	0.990802	1.04	0.959679	0.999965	-1.16	0.716239	0.968058	-1.04	0.959679	0.999965	-1.21	0.705348	0.967755	1.16	0.716239	0.968058	1.21	0.705348	0.967755	PLCB1	phospholipase C, beta 1 (phosphoinositide-specific)	Hs.41143.2	chr20	8113295-8862701	+
216370_s_at	3.93	3.46	3.74	0.19	0.23	0.16	0.168089	0.85569	1.38	0.127245	0.999965	1.15	0.197101	0.823833	-1.38	0.127245	0.999965	-1.21	0.383944	0.903128	-1.15	0.197101	0.823833	1.21	0.383944	0.903128	TKTL1	transketolase-like 1	Hs.102866.2	chrX	153524212-153558038	+
216697_at	3.94	3.79	4.07	0.08	0.27	0.13	0.854633	0.98877	1.11	0.9918	0.999965	-1.09	0.493311	0.924558	-1.11	0.9918	0.999965	-1.21	0.697962	0.967164	1.09	0.493311	0.924558	1.21	0.697962	0.967164	TRIO	trio Rho guanine nucleotide exchange factor	Hs.306491.0	chr5	14497084-14500158	+
216942_s_at	9.02	8.82	9.09	0.07	0.1	0.12	0.131624	0.838145	1.15	0.173003	0.999965	-1.05	0.445605	0.91472	-1.15	0.173003	0.999965	-1.21	0.08683	0.822991	1.05	0.445605	0.91472	1.21	0.08683	0.822991	CD58	CD58 molecule	Hs.75626.2	chr1	117061852-117087212	-
218117_at	11.71	11.47	11.75	0.05	0.14	0.02	0.028374	0.750936	1.17	0.097245	0.999965	-1.03	0.581368	0.943936	-1.17	0.097245	0.999965	-1.21	0.031255	0.801067	1.03	0.581368	0.943936	1.21	0.031255	0.801067	RBX1	ring-box 1, E3 ubiquitin protein ligase	g7657507	chr22	41347397-41368666	+
218207_s_at	3.15	2.9	3.18	0.02	0.39	0.14	0.949752	0.996378	1.19	0.908529	0.999965	-1.02	0.741544	0.971498	-1.19	0.908529	0.999965	-1.21	0.796735	0.978776	1.02	0.741544	0.971498	1.21	0.796735	0.978776	STMN3	stathmin-like 3	g7706694	chr20	62272452-62284731	-
218976_at	7.84	7.57	7.84	0.04	0.25	0.06	0.434256	0.932922	1.21	0.34965	0.999965	-1	0.304038	0.870238	-1.21	0.34965	0.999965	-1.21	0.440686	0.917484	1	0.304038	0.870238	1.21	0.440686	0.917484	DNAJC12	DnaJ (Hsp40) homolog, subfamily C, member 12	g11141870	chr10	69556427-69597922	-
219717_at	8.35	7.98	8.26	0.24	0.1	0.11	0.150962	0.847298	1.3	0.224525	0.999965	1.07	0.76199	0.974002	-1.3	0.224525	0.999965	-1.21	0.02464	0.799874	-1.07	0.76199	0.974002	1.21	0.02464	0.799874	DCAF16	DDB1 and CUL4 associated factor 16	g8923256	chr4	17804665-17805947	-
219736_at	7.62	7.36	7.64	0.11	0.13	0.1	0.232513	0.878551	1.2	0.232515	0.999965	-1.01	0.881325	0.991024	-1.2	0.232515	0.999965	-1.21	0.139141	0.842246	1.01	0.881325	0.991024	1.21	0.139141	0.842246	TRIM36	tripartite motif containing 36	g8924237	chr5	114460460-114515856	-
220824_at	5.04	4.83	5.11	0.17	0.2	0.16	0.129311	0.836796	1.16	0.288515	0.999965	-1.04	0.346481	0.885062	-1.16	0.288515	0.999965	-1.21	0.066747	0.81306	1.04	0.346481	0.885062	1.21	0.066747	0.81306	LOC105374089	uncharacterized LOC105374089	g8923119	chr3	126151642-126153412	-
220885_s_at	8	7.72	8	0.07	0.08	0.05	0.000823	0.519424	1.21	0.006052	0.999965	-1	0.698231	0.965022	-1.21	0.006052	0.999965	-1.21	0.001764	0.724439	1	0.698231	0.965022	1.21	0.001764	0.724439	CENPJ	centromere protein J	g8922088	chr13	25479286-25479952	-
221058_s_at	10.56	10.31	10.59	0.07	0.14	0.06	0.087276	0.80493	1.19	0.139568	0.999965	-1.02	0.925019	0.994514	-1.19	0.139568	0.999965	-1.21	0.073197	0.813323	1.02	0.925019	0.994514	1.21	0.073197	0.813323	CKLF	chemokine-like factor	g10092611	chr16	66586471-66599970	+
221451_s_at	2.2	2.14	2.41	0.02	0.12	0.24	0.241246	0.881712	1.05	0.400958	0.999965	-1.16	0.296391	0.86895	-1.05	0.400958	0.999965	-1.21	0.190962	0.851848	1.16	0.296391	0.86895	1.21	0.190962	0.851848	OR2W1	olfactory receptor, family 2, subfamily W, member 1	g13624328	chr6	29011989-29012952	-
222018_at	7.49	7.43	7.7	0.09	0.27	0.15	0.126554	0.833907	1.05	0.76533	0.999965	-1.15	0.054213	0.711918	-1.05	0.76533	0.999965	-1.21	0.116045	0.834709	1.15	0.054213	0.711918	1.21	0.116045	0.834709	NACA	nascent polypeptide-associated complex alpha subunit	Hs.158164.2	chr12	57106214-57107684	-
222063_s_at	2.51	2.49	2.76	0.14	0.17	0.36	0.999664	0.999994	1.01	0.977075	0.999965	-1.19	0.995529	0.999463	-1.01	0.977075	0.999965	-1.21	0.98298	0.998853	1.19	0.995529	0.999463	1.21	0.98298	0.998853	CDS1	CDP-diacylglycerol synthase 1	Hs.152981.2	chr4	85504397-85530669	-
222520_s_at	2.97	2.72	2.99	0.15	0.06	0.24	0.189724	0.866714	1.19	0.137561	0.999965	-1.01	0.533421	0.934638	-1.19	0.137561	0.999965	-1.21	0.108004	0.832847	1.01	0.533421	0.934638	1.21	0.108004	0.832847	IFT57	intraflagellar transport 57	g13171100	chr3	107879659-107941248	-
222765_x_at	8.07	8	8.28	0.05	0.26	0.18	0.528492	0.947974	1.05	0.743023	0.999965	-1.15	0.197163	0.823833	-1.05	0.743023	0.999965	-1.21	0.544852	0.939761	1.15	0.197163	0.823833	1.21	0.544852	0.939761	ESF1	ESF1 nucleolar pre-rRNA processing protein homolog	Hs.88820.0	chr20	13693972-13765532	-
222787_s_at	8.51	8.25	8.53	0.1	0.12	0.03	0.039854	0.764968	1.2	0.111589	0.999965	-1.01	0.749466	0.973064	-1.2	0.111589	0.999965	-1.21	0.023504	0.799874	1.01	0.749466	0.973064	1.21	0.023504	0.799874	TMEM106B	transmembrane protein 106B	Hs.3542.0	chr7	12250923-12273303	+
223067_at	11.44	11.17	11.45	0.08	0.19	0.04	0.04368	0.766579	1.21	0.147391	0.999965	-1	0.300245	0.869966	-1.21	0.147391	0.999965	-1.21	0.036734	0.801067	1	0.300245	0.869966	1.21	0.036734	0.801067	CWC15	CWC15 spliceosome-associated protein	g6523796	chr11	94696512-94706716	-
223722_at	4.9	4.73	5	0.07	0.15	0.07	0.024528	0.746068	1.13	0.09735	0.999965	-1.08	0.273133	0.857447	-1.13	0.09735	0.999965	-1.21	0.023126	0.799874	1.08	0.273133	0.857447	1.21	0.023126	0.799874	DNAJC12	DnaJ (Hsp40) homolog, subfamily C, member 12	g5815354	chr10	69570967-69597854	-
223789_s_at	5.59	5.44	5.71	0.02	0.14	0.12	0.050533	0.777818	1.11	0.219156	0.999965	-1.09	0.116097	0.776314	-1.11	0.219156	0.999965	-1.21	0.048668	0.806399	1.09	0.116097	0.776314	1.21	0.048668	0.806399	GTPBP2	GTP binding protein 2	g7959755	chr6	43592350-43593552	-
224175_s_at	4.13	4.11	4.39	0.07	0.11	0.16	0.069421	0.796587	1.01	0.571391	0.999965	-1.2	0.05746	0.712425	-1.01	0.571391	0.999965	-1.21	0.118247	0.834709	1.2	0.05746	0.712425	1.21	0.118247	0.834709	TRIM34; TRIM6-TRIM34	tripartite motif containing 34; TRIM6-TRIM34 readthrough	g11022691	chr11	5653510-5662524	+
224568_x_at	10.67	10.33	10.61	0.28	0.3	0.08	0.144517	0.844749	1.26	0.195495	0.999965	1.04	0.850749	0.987433	-1.26	0.195495	0.999965	-1.21	0.075597	0.816299	-1.04	0.850749	0.987433	1.21	0.075597	0.816299	MALAT1	metastasis associated lung adenocarcinoma transcript 1 (non-protein coding)	Hs.279789.6	chr11	65266513-65269925	+
224819_at	8.35	8.22	8.49	0.1	0.19	0.04	0.203631	0.868992	1.09	0.913338	0.999965	-1.1	0.044382	0.694616	-1.09	0.913338	0.999965	-1.21	0.15223	0.844626	1.1	0.044382	0.694616	1.21	0.15223	0.844626	TCEAL8	transcription elongation factor A (SII)-like 8	Hs.288361.0	chrX	102507923-102510120	-
224915_x_at	11.41	11.22	11.5	0.06	0.12	0.04	0.016513	0.724973	1.14	0.133166	0.999965	-1.07	0.066852	0.728488	-1.14	0.133166	0.999965	-1.21	0.015463	0.799874	1.07	0.066852	0.728488	1.21	0.015463	0.799874	ZFAS1	ZNFX1 antisense RNA 1	Hs.284158.1	chr20	47895176-47905797	+
224968_at	9.59	9.41	9.68	0.07	0.16	0.04	0.034374	0.762479	1.13	0.134636	0.999965	-1.07	0.262762	0.853569	-1.13	0.134636	0.999965	-1.21	0.028779	0.799874	1.07	0.262762	0.853569	1.21	0.028779	0.799874	CFAP36	cilia and flagella associated protein 36	Hs.23128.0	chr2	55746694-55772215	+
225017_at	8.97	8.87	9.14	0.07	0.05	0.08	0.002352	0.579388	1.07	0.12356	0.999965	-1.13	0.020793	0.650216	-1.07	0.12356	0.999965	-1.21	0.002391	0.746174	1.13	0.020793	0.650216	1.21	0.002391	0.746174	CCDC14	coiled-coil domain containing 14	Hs.17731.0	chr3	123632275-123680077	-
225469_at	8.61	8.37	8.64	0.05	0.23	0.03	0.404953	0.924658	1.18	0.518203	0.999965	-1.02	0.195183	0.822529	-1.18	0.518203	0.999965	-1.21	0.27459	0.880052	1.02	0.195183	0.822529	1.21	0.27459	0.880052	LYRM5	LYR motif containing 5	Hs.184050.2	chr12	25348143-25357949	+
225815_at	4.08	3.86	4.13	0.1	0.14	0.24	0.783385	0.981085	1.17	0.36391	0.999965	-1.03	0.836525	0.985631	-1.17	0.36391	0.999965	-1.21	0.67215	0.962936	1.03	0.836525	0.985631	1.21	0.67215	0.962936	CPLX2	complexin 2	Hs.193235.0	chr5	175308189-175311024	+
227157_at	8.72	8.53	8.81	0.1	0.09	0.04	0.012372	0.692074	1.14	0.111289	0.999965	-1.06	0.178057	0.817164	-1.14	0.111289	0.999965	-1.21	0.004041	0.778898	1.06	0.178057	0.817164	1.21	0.004041	0.778898	PRIMPOL	primase and DNA directed polymerase	Hs.38178.1	chr4	185587121-185616106	+
227504_s_at	5.17	4.87	5.14	0.17	0.33	0.2	0.698095	0.969856	1.23	0.534481	0.999965	1.02	0.968066	0.997202	-1.23	0.534481	0.999965	-1.21	0.510762	0.932259	-1.02	0.968066	0.997202	1.21	0.510762	0.932259	MED28	mediator complex subunit 28	Hs.25000.0	chr4	17634725-17635728	+
227929_at	2.25	1.89	2.17	0.19	0.32	0.11	0.657494	0.963706	1.28	0.492642	0.999965	1.06	0.585767	0.944778	-1.28	0.492642	0.999965	-1.21	0.591125	0.950439	-1.06	0.585767	0.944778	1.21	0.591125	0.950439	LIN7A	lin-7 homolog A (C. elegans)	Hs.22545.0	chr12	81186301-81189077	-
228261_at	6.02	5.68	5.96	0.11	0.11	0.16	0.127689	0.835022	1.27	0.044023	0.999965	1.05	0.304616	0.870238	-1.27	0.044023	0.999965	-1.21	0.273052	0.879474	-1.05	0.304616	0.870238	1.21	0.273052	0.879474	MIB2	mindbomb E3 ubiquitin protein ligase 2	Hs.135805.0	chr1	1563866-1565984	+
228358_at	5.3	5.12	5.4	0.02	0.24	0.08	0.059353	0.788898	1.13	0.165957	0.999965	-1.07	0.20416	0.825668	-1.13	0.165957	0.999965	-1.21	0.058685	0.81306	1.07	0.20416	0.825668	1.21	0.058685	0.81306	SOX12	SRY box 12	Hs.43627.2	chr20	309538-310865	+
228455_at	5.74	5.61	5.88	0.26	0.37	0.06	0.476107	0.940406	1.09	0.774874	0.999965	-1.1	0.292324	0.868314	-1.09	0.774874	0.999965	-1.21	0.256735	0.87562	1.1	0.292324	0.868314	1.21	0.256735	0.87562	RBM15	RNA binding motif protein 15	Hs.126465.0	chr1	110915132-110915880	+
228546_at	3.13	2.94	3.22	0.07	0.11	0.27	0.263805	0.887281	1.14	0.133916	0.999965	-1.06	0.480073	0.921361	-1.14	0.133916	0.999965	-1.21	0.182534	0.849457	1.06	0.480073	0.921361	1.21	0.182534	0.849457	DPP6	dipeptidyl-peptidase 6	Hs.34074.2	chr7	154685324-154685995	+
229473_at	6.05	5.9	6.17	0.12	0.13	0.07	0.025187	0.746068	1.11	0.103223	0.999965	-1.09	0.387538	0.897679	-1.11	0.103223	0.999965	-1.21	0.01206	0.799874	1.09	0.387538	0.897679	1.21	0.01206	0.799874	MAMDC4	MAM domain containing 4	Hs.297214.1	chr9	139743885-139755249	+
230022_at	3.65	3.43	3.71	0.06	0.07	0.09	0.005738	0.635253	1.16	0.010944	0.999965	-1.04	0.766415	0.974437	-1.16	0.010944	0.999965	-1.21	0.008366	0.799874	1.04	0.766415	0.974437	1.21	0.008366	0.799874	CLEC18A; CLEC18C	C-type lectin domain family 18, member A; C-type lectin domain family 18, member C	Hs.123484.0	chr16	69995645-69998250	+
230156_x_at	4.3	4.54	4.81	0.7	0.12	0.57	0.58497	0.953513	-1.18	0.36211	0.999965	-1.42	0.472391	0.920005	1.18	0.36211	0.999965	-1.21	0.887315	0.989212	1.42	0.472391	0.920005	1.21	0.887315	0.989212	LINC01578	long intergenic non-protein coding RNA 1578	Hs.287864.0	chr15	93426117-93429483	-
230904_at	4.84	4.71	4.99	0.3	0.12	0.07	0.158306	0.851056	1.09	0.685673	0.999965	-1.11	0.115891	0.77588	-1.09	0.685673	0.999965	-1.21	0.035987	0.801067	1.11	0.115891	0.77588	1.21	0.035987	0.801067	FSD1L	fibronectin type III and SPRY domain containing 1-like	Hs.44640.0	chr9	108314323-108314712	+
230953_at	3.09	3.13	3.4	0.05	0.19	0.16	0.050719	0.778133	-1.03	0.793602	0.999965	-1.24	0.024501	0.660416	1.03	0.793602	0.999965	-1.21	0.090423	0.823986	1.24	0.024501	0.660416	1.21	0.090423	0.823986	LOC100286922	DnaJ (Hsp40) homolog, subfamily B, member 3 pseudogene	Hs.124112.0	chr2	234662953-234663785	-
231053_at	3.24	3.25	3.52	0.15	0.12	0.23	0.732736	0.975249	-1.01	0.937716	0.999965	-1.22	0.586202	0.944778	1.01	0.937716	0.999965	-1.21	0.529689	0.936173	1.22	0.586202	0.944778	1.21	0.529689	0.936173	KCNB1	potassium channel, voltage gated Shab related subfamily B, member 1	Hs.25736.0	chr20	47984945-47985517	-
231567_s_at	4.63	4.36	4.63	0.09	0.15	0.1	0.122307	0.829645	1.2	0.139	0.999965	-1	0.889362	0.991446	-1.2	0.139	0.999965	-1.21	0.094645	0.828131	1	0.889362	0.991446	1.21	0.094645	0.828131	CCDC62	coiled-coil domain containing 62	Hs.97643.1	chr12	123297890-123311925	+
232311_at	4.85	4.66	4.93	0.23	0.22	0.21	0.458198	0.937532	1.14	0.720395	0.999965	-1.06	0.431077	0.910332	-1.14	0.720395	0.999965	-1.21	0.247245	0.872245	1.06	0.431077	0.910332	1.21	0.247245	0.872245	B2M	beta-2-microglobulin	Hs.288464.0	chr15	45004974-45007377	+
232344_at	5.3	5.2	5.48	0.18	0.4	0.16	0.623988	0.958581	1.08	0.692074	0.999965	-1.13	0.519548	0.931897	-1.08	0.692074	0.999965	-1.21	0.402818	0.90897	1.13	0.519548	0.931897	1.21	0.402818	0.90897			Hs.288684.0	chr5	86676620-86678864	+
232938_at	4.18	4.13	4.41	0.14	0.14	0.15	0.153087	0.848127	1.03	0.421183	0.999965	-1.18	0.264177	0.854345	-1.03	0.421183	0.999965	-1.21	0.082359	0.82143	1.18	0.264177	0.854345	1.21	0.082359	0.82143	SFMBT2	Scm-like with four mbt domains 2	Hs.29299.0	chr10	7203734-7451303	-
233234_at	3.08	3.04	3.32	0.33	0.2	0.14	0.664581	0.964759	1.03	0.644774	0.999965	-1.18	0.799184	0.981287	-1.03	0.644774	0.999965	-1.21	0.26799	0.876805	1.18	0.799184	0.981287	1.21	0.26799	0.876805	KCTD16	potassium channel tetramerization domain containing 16	Hs.272254.0	chr5	143584839-143856944	+
233366_at	3.58	3.24	3.52	0.21	0.13	0.11	0.037843	0.764968	1.26	0.109557	0.999965	1.04	0.569916	0.941163	-1.26	0.109557	0.999965	-1.21	0.010069	0.799874	-1.04	0.569916	0.941163	1.21	0.010069	0.799874	FBXO4	F-box protein 4	Hs.49210.1	chr5	41925417-41935174	+
233387_s_at	6.52	6.24	6.52	0.21	0.35	0.12	0.036268	0.762479	1.21	0.063812	0.999965	1	0.291073	0.868314	-1.21	0.063812	0.999965	-1.21	0.056026	0.81306	-1	0.291073	0.868314	1.21	0.056026	0.81306	PCNT	pericentrin	Hs.306661.0	chr21	47744054-47769714	+
233967_at	3.41	3.25	3.52	0.13	0.27	0.23	0.894389	0.991179	1.12	0.823461	0.999965	-1.08	0.806208	0.981778	-1.12	0.823461	0.999965	-1.21	0.690249	0.966542	1.08	0.806208	0.981778	1.21	0.690249	0.966542			Hs.133901.0	chr14	88653052-88656496	+
233981_at	3.08	3.17	3.44	0.13	0.07	0.2	0.273684	0.891967	-1.06	0.522463	0.999965	-1.29	0.201116	0.823833	1.06	0.522463	0.999965	-1.21	0.310968	0.890348	1.29	0.201116	0.823833	1.21	0.310968	0.890348	RCL1	RNA terminal phosphate cyclase-like 1	Hs.113052.1	chr9	4860453-4885917	+
234100_at	2.81	2.69	2.97	0.05	0.28	0.23	0.530465	0.948166	1.09	0.829914	0.999965	-1.11	0.246262	0.847051	-1.09	0.829914	0.999965	-1.21	0.495854	0.928924	1.11	0.246262	0.847051	1.21	0.495854	0.928924			Hs.296736.0	chr12	46782638-46785909	+
235274_at	6.09	6.02	6.3	0.24	0.23	0.05	0.134374	0.839944	1.04	0.855894	0.999965	-1.16	0.062756	0.723565	-1.04	0.855894	0.999965	-1.21	0.078033	0.818613	1.16	0.062756	0.723565	1.21	0.078033	0.818613			Hs.120850.0	chr15	50662484-50663540	+
235516_at	4.59	4.5	4.77	0.04	0.29	0.09	0.446169	0.934962	1.06	0.611335	0.999965	-1.14	0.030576	0.668664	-1.06	0.611335	0.999965	-1.21	0.619694	0.953693	1.14	0.030576	0.668664	1.21	0.619694	0.953693	SEPSECS	Sep (O-phosphoserine) tRNA:Sec (selenocysteine) tRNA synthase	Hs.131209.0	chr4	25123366-25124119	-
235550_at	7.35	7.23	7.5	0.07	0.21	0.07	0.088628	0.805002	1.08	0.663965	0.999965	-1.11	0.020056	0.645713	-1.08	0.663965	0.999965	-1.21	0.078301	0.818613	1.11	0.020056	0.645713	1.21	0.078301	0.818613	MAP9	microtubule-associated protein 9	Hs.61271.0	chr4	156268545-156273867	-
235916_at	3.2	3.07	3.34	0.07	0.15	0.11	0.046764	0.770067	1.1	0.291828	0.999965	-1.1	0.087713	0.74741	-1.1	0.291828	0.999965	-1.21	0.040078	0.801067	1.1	0.087713	0.74741	1.21	0.040078	0.801067	YPEL4	yippee like 4	Hs.18888.0	chr11	57412564-57413468	-
236074_at	5.26	5.2	5.48	0.06	0.1	0.15	0.05712	0.786725	1.04	0.158654	0.999965	-1.16	0.18523	0.819887	-1.04	0.158654	0.999965	-1.21	0.047592	0.806399	1.16	0.18523	0.819887	1.21	0.047592	0.806399	LOC101928000	uncharacterized LOC101928000	Hs.122813.0	chr17	5017035-5017677	+
236178_at	5.58	5.18	5.45	0.09	0.27	0.07	0.406076	0.92487	1.31	0.323791	0.999965	1.09	0.15636	0.800941	-1.31	0.323791	0.999965	-1.21	0.552088	0.941491	-1.09	0.15636	0.800941	1.21	0.552088	0.941491	LINC01590; SMIM8	long intergenic non-protein coding RNA 1590; small integral membrane protein 8	Hs.43531.0	chr6	88051588-88052046	+
236282_at	6.47	6.3	6.58	0.14	0.23	0.04	0.491767	0.941695	1.13	0.827984	0.999965	-1.08	0.232828	0.842094	-1.13	0.827984	0.999965	-1.21	0.294248	0.886017	1.08	0.232828	0.842094	1.21	0.294248	0.886017			Hs.131761.0	chr7	86780738-86781412	-
237176_at	4.61	4.5	4.77	0.12	0.18	0.1	0.087041	0.80493	1.08	0.93528	0.999965	-1.12	0.04258	0.691806	-1.08	0.93528	0.999965	-1.21	0.076059	0.816299	1.12	0.04258	0.691806	1.21	0.076059	0.816299			Hs.131808.0	chr13	46706152-46706581	-
237413_at	2.65	2.46	2.73	0.04	0.2	0.09	0.102977	0.814455	1.14	0.233765	0.999965	-1.06	0.256036	0.850256	-1.14	0.233765	0.999965	-1.21	0.08447	0.822991	1.06	0.256036	0.850256	1.21	0.08447	0.822991	MAPK10	mitogen-activated protein kinase 10	Hs.25209.0	chr4	86936275-86936740	-
237418_at	4.24	3.91	4.18	0.06	0.41	0.04	0.940188	0.994896	1.26	0.80798	0.999965	1.04	0.644174	0.955221	-1.26	0.80798	0.999965	-1.21	0.833966	0.98175	-1.04	0.644174	0.955221	1.21	0.833966	0.98175			Hs.209105.0	chr9	123252943-123253403	-
237459_at	3.85	3.49	3.76	0.22	0.19	0.26	0.174789	0.859604	1.28	0.098339	0.999965	1.06	0.809543	0.981973	-1.28	0.098339	0.999965	-1.21	0.137553	0.842246	-1.06	0.809543	0.981973	1.21	0.137553	0.842246			Hs.269710.0	chr12	96725255-96725738	-
237527_at	2.44	2.3	2.57	0.1	0.23	0.16	0.548278	0.948722	1.1	0.548006	0.999965	-1.09	0.632744	0.953997	-1.1	0.548006	0.999965	-1.21	0.356526	0.898467	1.09	0.632744	0.953997	1.21	0.356526	0.898467			Hs.150878.0	chr11	60480205-60480667	-
237801_at	3.8	3.76	4.04	0.03	0.23	0.26	0.802088	0.983456	1.02	0.796587	0.999965	-1.18	0.527354	0.933049	-1.02	0.796587	0.999965	-1.21	0.731978	0.970502	1.18	0.527354	0.933049	1.21	0.731978	0.970502			Hs.133196.0	chr2	45157310-45162790	+
238023_at	4.55	4.43	4.7	0.15	0.29	0.06	0.23218	0.878551	1.09	0.444369	0.999965	-1.11	0.264015	0.854345	-1.09	0.444369	0.999965	-1.21	0.133167	0.842246	1.11	0.264015	0.854345	1.21	0.133167	0.842246			Hs.276718.0
238119_at	6.42	6.28	6.56	0.37	0.33	0.11	0.556813	0.949932	1.1	0.955706	0.999965	-1.1	0.359577	0.889316	-1.1	0.955706	0.999965	-1.21	0.280238	0.882042	1.1	0.359577	0.889316	1.21	0.280238	0.882042			Hs.105166.0	chr2	228213525-228213894	+
238740_at	3.28	2.86	3.13	0.26	0.18	0.2	0.593353	0.955314	1.34	0.412317	0.999965	1.11	0.905271	0.992848	-1.34	0.412317	0.999965	-1.21	0.359754	0.898813	-1.11	0.905271	0.992848	1.21	0.359754	0.898813	PTGES3L	prostaglandin E synthase 3 (cytosolic)-like	Hs.58646.0	chr17	41120624-41121203	-
238757_at	3.89	4.06	4.34	0.29	0.08	0.13	0.051871	0.779535	-1.13	0.427226	0.999965	-1.37	0.048371	0.700327	1.13	0.427226	0.999965	-1.21	0.02855	0.799874	1.37	0.048371	0.700327	1.21	0.02855	0.799874	DBF4B	DBF4 zinc finger B	Hs.143678.0	chr17	42828999-42829637	+
238939_at	4.57	4.31	4.59	0.1	0.41	0.16	0.711777	0.971953	1.2	0.651128	0.999965	-1.01	0.73504	0.970209	-1.2	0.651128	0.999965	-1.21	0.504928	0.931263	1.01	0.73504	0.970209	1.21	0.504928	0.931263	ADD1	adducin 1 (alpha)	Hs.247447.0	chr4	2902270-2903527	+
239057_at	3.08	2.61	2.88	0.13	0.11	0.06	0.006081	0.639481	1.38	0.017546	0.999965	1.15	0.151592	0.799719	-1.38	0.017546	0.999965	-1.21	0.011443	0.799874	-1.15	0.151592	0.799719	1.21	0.011443	0.799874	LMOD2	leiomodin 2 (cardiac)	Hs.255950.0	chr7	123302381-123304151	+
239341_at	3.83	3.73	4	0.03	0.34	0.13	0.083766	0.804112	1.08	0.296053	0.999965	-1.12	0.071828	0.7329	-1.08	0.296053	0.999965	-1.21	0.071772	0.81306	1.12	0.071828	0.7329	1.21	0.071772	0.81306			Hs.153609.0	chr4	76650284-76650802	-
239973_at	7.21	7.4	7.68	0.17	0.05	0.09	0.013465	0.699135	-1.14	0.491819	0.999965	-1.38	0.020438	0.648182	1.14	0.491819	0.999965	-1.21	0.007688	0.799874	1.38	0.020438	0.648182	1.21	0.007688	0.799874			Hs.212709.0	chr7	22897749-22898171	+
242233_at	6.6	6.37	6.64	0.22	0.3	0.06	0.416476	0.927737	1.17	0.467044	0.999965	-1.03	0.747781	0.972647	-1.17	0.467044	0.999965	-1.21	0.217356	0.859445	1.03	0.747781	0.972647	1.21	0.217356	0.859445			Hs.194475.0	chr20	37196205-37196915	+
242370_at	7.03	6.76	7.03	0.02	0.12	0.07	0.018325	0.740772	1.2	0.049775	0.999965	-1	0.546954	0.937308	-1.2	0.049775	0.999965	-1.21	0.025927	0.799874	1	0.546954	0.937308	1.21	0.025927	0.799874	LOC105379287; MTHFD2L	uncharacterized LOC105379287; methylenetetrahydrofolate dehydrogenase (NADP+ dependent) 2-like	Hs.154894.0	chr4	75026509-75027508	+
242835_s_at	4.46	4.25	4.53	0.12	0.2	0.1	0.255657	0.885804	1.15	0.48572	0.999965	-1.05	0.314098	0.874463	-1.15	0.48572	0.999965	-1.21	0.144568	0.842246	1.05	0.314098	0.874463	1.21	0.144568	0.842246	LOC728730	uncharacterized LOC728730	Hs.267546.0	chr2	39743585-39745852	+
242922_at	6.54	6.32	6.59	0.13	0.23	0.16	0.371124	0.918575	1.17	0.369816	0.999965	-1.03	0.709414	0.966759	-1.17	0.369816	0.999965	-1.21	0.232479	0.864734	1.03	0.709414	0.966759	1.21	0.232479	0.864734	NOMO3	NODAL modulator 3	Hs.248691.0	chr16	14972614-14973597	+
243110_x_at	2.61	2.64	2.91	0.25	0.09	0.08	0.089168	0.805446	-1.02	0.45121	0.999965	-1.23	0.238991	0.844312	1.02	0.45121	0.999965	-1.21	0.005539	0.788107	1.23	0.238991	0.844312	1.21	0.005539	0.788107	NPW	neuropeptide W	Hs.233533.0	chr16	2069627-2070750	+
243315_at	4.79	4.66	4.94	0.24	0.23	0.12	0.112786	0.82281	1.09	0.652975	0.999965	-1.11	0.051936	0.709015	-1.09	0.652975	0.999965	-1.21	0.11204	0.834709	1.11	0.051936	0.709015	1.21	0.11204	0.834709			Hs.233383.0	chr18	13107345-13107882	+
243420_at	4.53	4.49	4.76	0.07	0.19	0.05	0.032007	0.755938	1.03	0.751186	0.999965	-1.17	0.003596	0.514299	-1.03	0.751186	0.999965	-1.21	0.040215	0.801067	1.17	0.003596	0.514299	1.21	0.040215	0.801067			Hs.240097.0	chr7	100808952-100809509	-
243614_s_at	3.89	3.78	4.05	0.07	0.11	0.33	0.465748	0.938494	1.08	0.645847	0.999965	-1.12	0.430085	0.909903	-1.08	0.645847	0.999965	-1.21	0.349695	0.898146	1.12	0.430085	0.909903	1.21	0.349695	0.898146	PRODH2	proline dehydrogenase (oxidase) 2	Hs.166357.0	chr19	36290889-36303674	-
243661_at	4.83	4.65	4.92	0.1	0.26	0.04	0.514492	0.945149	1.13	0.98463	0.999965	-1.06	0.087338	0.74741	-1.13	0.98463	0.999965	-1.21	0.391326	0.905141	1.06	0.087338	0.74741	1.21	0.391326	0.905141	ZNF273	zinc finger protein 273	Hs.43104.0
243975_at	3.32	3.05	3.33	0.12	0.1	0.16	0.176428	0.859869	1.21	0.176132	0.999965	-1.01	0.564522	0.940803	-1.21	0.176132	0.999965	-1.21	0.099824	0.830088	1.01	0.564522	0.940803	1.21	0.099824	0.830088	LOC105371485	uncharacterized LOC105371485	Hs.191130.0	chr17	1923616-1923999	+
243985_at	4.6	4.58	4.85	0.15	0.26	0.08	0.213683	0.87274	1.02	0.499196	0.999965	-1.19	0.035683	0.676272	-1.02	0.499196	0.999965	-1.21	0.391571	0.905256	1.19	0.035683	0.676272	1.21	0.391571	0.905256	GTF2A2	general transcription factor IIA 2	Hs.279528.0	chr15	59948635-59949088	-
244302_at	3.87	3.6	3.87	0.01	0.32	0.05	0.699809	0.970004	1.2	0.672451	0.999965	-1	0.366403	0.890168	-1.2	0.672451	0.999965	-1.21	0.503783	0.930646	1	0.366403	0.890168	1.21	0.503783	0.930646			Hs.292026.0	chr2	233425409-233426037	+
244797_at	2.94	2.72	3	0.05	0.21	0.08	0.04428	0.767556	1.17	0.139169	0.999965	-1.04	0.23647	0.842623	-1.17	0.139169	0.999965	-1.21	0.044341	0.806399	1.04	0.23647	0.842623	1.21	0.044341	0.806399	LINC01159	long intergenic non-protein coding RNA 1159	Hs.145751.0	chr2	105485685-105486178	-
244877_at	5.04	4.9	5.17	0.14	0.13	0.03	0.107349	0.818097	1.11	0.244009	0.999965	-1.09	0.573425	0.941999	-1.11	0.244009	0.999965	-1.21	0.03042	0.799874	1.09	0.573425	0.941999	1.21	0.03042	0.799874	GPR173	G protein-coupled receptor 173	Hs.193011.0	chrX	53107987-53108753	+
1552675_at	2.32	1.92	2.2	0.24	0.09	0.18	0.094599	0.806797	1.32	0.072526	0.999965	1.09	0.604098	0.948745	-1.32	0.072526	0.999965	-1.21	0.05911	0.81306	-1.09	0.604098	0.948745	1.21	0.05911	0.81306	DNAJB7	DnaJ (Hsp40) homolog, subfamily B, member 7	Hs2.20414.1	chr22	41255552-41258130	-
1552761_at	4.7	4.5	4.78	0.06	0.17	0.12	0.271482	0.891358	1.15	0.411575	0.999965	-1.06	0.377471	0.894812	-1.15	0.411575	0.999965	-1.21	0.182498	0.849457	1.06	0.377471	0.894812	1.21	0.182498	0.849457	SLC16A11	solute carrier family 16, member 11	Hs2.371334.1	chr17	6944948-6947230	-
1553133_at	5.53	5.27	5.55	0.18	0.21	0.03	0.395959	0.923532	1.2	0.769514	0.999965	-1.01	0.266681	0.854886	-1.2	0.769514	0.999965	-1.21	0.184836	0.849457	1.01	0.266681	0.854886	1.21	0.184836	0.849457	C9orf72	chromosome 9 open reading frame 72	Hs2.23607.1	chr9	27560422-27573864	-
1560142_at	1.86	1.77	2.04	0.07	0.05	0.06	0.002355	0.579388	1.07	0.153444	0.999965	-1.13	0.018744	0.64249	-1.07	0.153444	0.999965	-1.21	0.001892	0.724439	1.13	0.018744	0.64249	1.21	0.001892	0.724439	GRIK2	glutamate receptor, ionotropic, kainate 2	Hs2.301676.4	chr6	101847153-102516264	+
1553531_at	3.8	3.67	3.94	0.06	0.28	0.1	0.22564	0.876833	1.1	0.597597	0.999965	-1.1	0.078915	0.738389	-1.1	0.597597	0.999965	-1.21	0.164437	0.844975	1.1	0.078915	0.738389	1.21	0.164437	0.844975	PCSK6	proprotein convertase subtilisin/kexin type 6	Hs2.170414.8	chr15	101923952-102030187	-
1553711_a_at	4.8	4.92	5.19	0.14	0.09	0.05	0.005832	0.635253	-1.09	0.89751	0.999965	-1.32	0.010888	0.586617	1.09	0.89751	0.999965	-1.21	0.002162	0.728812	1.32	0.010888	0.586617	1.21	0.002162	0.728812	FAM218A	family with sequence similarity 218, member A	Hs2.178648.1	chr4	165878123-165880274	+
1554203_at	2.42	2.43	2.71	0.14	0.13	0.16	0.046785	0.770067	-1.01	0.606478	0.999965	-1.22	0.039742	0.689935	1.01	0.606478	0.999965	-1.21	0.068677	0.81306	1.22	0.039742	0.689935	1.21	0.068677	0.81306	GRIK1-AS1	GRIK1 antisense RNA 1	Hs2.146604.1	chr21	31120493-31136325	+
1554447_at	6.61	6.42	6.69	0.13	0.2	0.11	0.156508	0.849292	1.14	0.326359	0.999965	-1.06	0.348689	0.885881	-1.14	0.326359	0.999965	-1.21	0.088291	0.823481	1.06	0.348689	0.885881	1.21	0.088291	0.823481	JPX	JPX transcript, XIST activator (non-protein coding)	Hs2.196379.1
1554716_s_at	3.33	3.16	3.43	0.12	0.22	0.09	0.140682	0.84291	1.12	0.292999	0.999965	-1.07	0.354545	0.88694	-1.12	0.292999	0.999965	-1.21	0.087152	0.823481	1.07	0.354545	0.88694	1.21	0.087152	0.823481	LINC00593	long intergenic non-protein coding RNA 593	Hs2.369937.1	chr15	70127572-70135305	+
1555241_at	7.01	6.83	7.11	0.09	0.18	0.11	0.080336	0.79997	1.13	0.351643	0.999965	-1.07	0.118641	0.778557	-1.13	0.351643	0.999965	-1.21	0.058762	0.81306	1.07	0.118641	0.778557	1.21	0.058762	0.81306	C8orf59	chromosome 8 open reading frame 59	Hs2.406962.1	chr8	86129391-86132569	-
1555286_at	2.62	2.6	2.87	0.03	0.1	0.08	0.022434	0.746068	1.02	0.634651	0.999965	-1.19	0.010293	0.581991	-1.02	0.634651	0.999965	-1.21	0.059049	0.81306	1.19	0.010293	0.581991	1.21	0.059049	0.81306	CDKL1	cyclin-dependent kinase-like 1 (CDC2-related kinase)	Hs2.405815.2	chr14	50802710-50864355	-
1555978_s_at	6.46	6.3	6.58	0.09	0.1	0.04	0.008662	0.680674	1.11	0.327091	0.999965	-1.08	0.018317	0.64249	-1.11	0.327091	0.999965	-1.21	0.005103	0.788107	1.08	0.018317	0.64249	1.21	0.005103	0.788107	MYL12A	myosin light chain 12A	Hs2.311412.1	chr18	3247609-3249923	+
1555998_at	5.95	5.7	5.98	0.15	0.1	0.06	0.030656	0.755938	1.19	0.206611	0.999965	-1.02	0.206042	0.826669	-1.19	0.206611	0.999965	-1.21	0.005685	0.788107	1.02	0.206042	0.826669	1.21	0.005685	0.788107	ATP5H	ATP synthase, H+ transporting, mitochondrial Fo complex subunit D	Hs2.376222.1	chr17	73034957-73037293	-
1556573_s_at	3.25	3.33	3.61	0.29	0.21	0.14	0.161135	0.851448	-1.05	0.427233	0.999965	-1.28	0.079934	0.739511	1.05	0.427233	0.999965	-1.21	0.250013	0.873056	1.28	0.079934	0.739511	1.21	0.250013	0.873056	LOC286178	uncharacterized LOC286178	Hs2.255156.1	chr8	58660499-58662756	+
1557078_at	4.62	4.33	4.6	0.08	0.17	0.1	0.028878	0.752092	1.22	0.045664	0.999965	1.01	0.696531	0.96476	-1.22	0.045664	0.999965	-1.21	0.041348	0.801067	-1.01	0.696531	0.96476	1.21	0.041348	0.801067	SLFN5	schlafen family member 5	Hs2.352216.2	chr17	33570090-33592579	+
1557081_at	6.71	6.59	6.86	0.13	0.3	0.11	0.253113	0.885653	1.09	0.62229	0.999965	-1.11	0.142355	0.795034	-1.09	0.62229	0.999965	-1.21	0.164058	0.844975	1.11	0.142355	0.795034	1.21	0.164058	0.844975	RBM25	RNA binding motif protein 25	Hs2.432585.1	chr14	73569124-73570039	+
1557757_at	4.92	4.86	5.14	0.3	0.14	0.17	0.359912	0.915503	1.05	0.929241	0.999965	-1.16	0.31214	0.873527	-1.05	0.929241	0.999965	-1.21	0.137425	0.842246	1.16	0.31214	0.873527	1.21	0.137425	0.842246			Hs2.407559.1	chr1	9257201-9258965	-
1558449_at	3.25	3.23	3.5	0.26	0.24	0.28	0.976516	0.999157	1.01	0.829897	0.999965	-1.19	0.906572	0.992945	-1.01	0.829897	0.999965	-1.21	0.920446	0.992001	1.19	0.906572	0.992945	1.21	0.920446	0.992001			Hs2.434374.1	chr17	49328169-49329110	-
1559580_at	2.35	2.01	2.29	0.13	0.22	0.12	0.149231	0.846656	1.26	0.121925	0.999965	1.04	0.275527	0.858158	-1.26	0.121925	0.999965	-1.21	0.240268	0.868045	-1.04	0.275527	0.858158	1.21	0.240268	0.868045	LRRC39	leucine rich repeat containing 39	Hs2.376968.1	chr1	100641184-100643806	-
1560172_at	2.23	2.14	2.41	0.17	0.27	0.12	0.498385	0.942873	1.07	0.851515	0.999965	-1.13	0.285286	0.863943	-1.07	0.851515	0.999965	-1.21	0.31669	0.891452	1.13	0.285286	0.863943	1.21	0.31669	0.891452	INTS10	integrator complex subunit 10	Hs2.418335.1	chr8	19678424-19682003	+
1561602_at	3.4	3.11	3.39	0.1	0.01	0.11	0.018904	0.744352	1.22	0.014805	0.999965	1.01	0.847295	0.987186	-1.22	0.014805	0.999965	-1.21	0.015313	0.799874	-1.01	0.847295	0.987186	1.21	0.015313	0.799874	LOC100129476	uncharacterized LOC100129476	Hs2.98576.1	chr1	7109858-7111942	-
1561910_at	3.83	3.63	3.9	0.02	0.06	0.1	0.008195	0.676722	1.15	0.005188	0.999965	-1.05	0.523431	0.932694	-1.15	0.005188	0.999965	-1.21	0.013436	0.799874	1.05	0.523431	0.932694	1.21	0.013436	0.799874			Hs2.382931.1
1562572_at	2.59	2.37	2.64	0.05	0.14	0.06	0.018465	0.741046	1.16	0.066957	0.999965	-1.04	0.471432	0.920005	-1.16	0.066957	0.999965	-1.21	0.022195	0.799874	1.04	0.471432	0.920005	1.21	0.022195	0.799874			Hs2.350574.1	chr9	71699896-71700953	+
1562748_at	3.42	3.41	3.68	0.05	0.07	0.18	0.183681	0.863374	1.01	0.355128	0.999965	-1.2	0.258954	0.851079	-1.01	0.355128	0.999965	-1.21	0.146377	0.842337	1.2	0.258954	0.851079	1.21	0.146377	0.842337	LINGO1-AS1	LINGO1 antisense RNA 1	Hs2.434504.1	chr15	77934105-77941579	+
1563721_at	1.96	1.82	2.09	0.17	0.1	0.1	0.126402	0.833907	1.11	0.220012	0.999965	-1.09	0.58561	0.944778	-1.11	0.220012	0.999965	-1.21	0.036978	0.801067	1.09	0.58561	0.944778	1.21	0.036978	0.801067			Hs2.356896.1	chr2	77313620-77315870	-
1563907_at	3.4	3.09	3.37	0.18	0.09	0.2	0.218359	0.874982	1.24	0.109442	0.999965	1.02	0.913979	0.993381	-1.24	0.109442	0.999965	-1.21	0.142787	0.842246	-1.02	0.913979	0.993381	1.21	0.142787	0.842246	GARNL3	GTPase activating Rap/RanGAP domain-like 3	Hs2.376221.1	chr9	130026860-130107617	+
1564822_at	4.14	3.98	4.26	0.2	0.03	0.1	0.061428	0.790286	1.12	0.246306	0.999965	-1.09	0.323855	0.878095	-1.12	0.246306	0.999965	-1.21	0.005844	0.788107	1.09	0.323855	0.878095	1.21	0.005844	0.788107			Hs2.383790.1	chr2	98989839-98990696	-
1564823_at	4.69	4.37	4.64	0.09	0.19	0.12	0.305947	0.900664	1.25	0.273971	0.999965	1.03	0.960014	0.997119	-1.25	0.273971	0.999965	-1.21	0.224468	0.862147	-1.03	0.960014	0.997119	1.21	0.224468	0.862147	CDC42BPG	CDC42 binding protein kinase gamma (DMPK-like)	Hs2.404164.1	chr11	64605554-64608120	-
1566879_at	3.36	3.22	3.49	0.16	0.18	0.13	0.37606	0.919548	1.1	0.733674	0.999965	-1.1	0.32518	0.878288	-1.1	0.733674	0.999965	-1.21	0.203897	0.853975	1.1	0.32518	0.878288	1.21	0.203897	0.853975			Hs2.376819.1	chr2	100437783-100438639	+
1568739_at	2.31	2	2.28	0.08	0.1	0.15	0.088923	0.805346	1.24	0.027115	0.999965	1.02	0.441712	0.912994	-1.24	0.027115	0.999965	-1.21	0.151901	0.844626	-1.02	0.441712	0.912994	1.21	0.151901	0.844626	LOC285692	uncharacterized LOC285692	Hs2.166689.2	chr5	9641427-9765808	-
1568869_at	4.24	4.07	4.34	0.12	0.19	0.1	0.387323	0.922156	1.12	0.869631	0.999965	-1.08	0.219129	0.833468	-1.12	0.869631	0.999965	-1.21	0.251905	0.874704	1.08	0.219129	0.833468	1.21	0.251905	0.874704			Hs2.387017.1	chr3	136471199-136474622	+
202410_x_at	5.21	5.09	5.36	0.24	0.23	0.1	0.242038	0.881712	1.08	0.265895	0.999965	-1.11	0.966123	0.997202	-1.08	0.265895	0.999965	-1.2	0.111704	0.834454	1.11	0.966123	0.997202	1.2	0.111704	0.834454	IGF2; INS-IGF2	insulin-like growth factor 2; INS-IGF2 readthrough	g6453816	chr11	2153955-2160002	-
203310_at	8.92	8.8	9.07	0.06	0.25	0.06	0.464386	0.938494	1.08	0.926672	0.999965	-1.11	0.050936	0.706456	-1.08	0.926672	0.999965	-1.2	0.358334	0.898575	1.11	0.050936	0.706456	1.2	0.358334	0.898575	STXBP3	syntaxin binding protein 3	g6005885	chr1	109289307-109352148	+
204130_at	4.51	4.2	4.46	0.1	0.35	0.16	0.832002	0.986044	1.24	0.628394	0.999965	1.03	0.55812	0.939435	-1.24	0.628394	0.999965	-1.2	0.835714	0.981936	-1.03	0.55812	0.939435	1.2	0.835714	0.981936	HSD11B2	hydroxysteroid (11-beta) dehydrogenase 2	g4504498	chr16	67465041-67471453	+
204231_s_at	4.47	4.32	4.57	0.05	0.17	0.06	0.201481	0.86785	1.11	0.516727	0.999965	-1.07	0.109437	0.769362	-1.11	0.516727	0.999965	-1.2	0.13758	0.842246	1.07	0.109437	0.769362	1.2	0.13758	0.842246	FAAH	fatty acid amide hydrolase	g4557574	chr1	46859991-46879516	+
205030_at	2.94	2.88	3.14	0.1	0.08	0.06	0.006617	0.655676	1.05	0.374166	0.999965	-1.15	0.021437	0.651214	-1.05	0.374166	0.999965	-1.2	0.003935	0.778898	1.15	0.021437	0.651214	1.2	0.003935	0.778898	FABP7	fatty acid binding protein 7, brain	g4557584	chr6	123100863-123105216	+
205062_x_at	6.63	6.6	6.87	0.13	0.18	0.09	0.143884	0.844664	1.02	0.823343	0.999965	-1.18	0.052431	0.710206	-1.02	0.823343	0.999965	-1.2	0.141385	0.842246	1.18	0.052431	0.710206	1.2	0.141385	0.842246	ARID4A	AT rich interactive domain 4A (RBP1-like)	g13259496	chr14	58765362-58839638	+
205280_at	8.02	7.92	8.18	0.06	0.2	0.04	0.170711	0.857152	1.07	0.837109	0.999965	-1.12	0.007302	0.55355	-1.07	0.837109	0.999965	-1.2	0.205146	0.853975	1.12	0.007302	0.55355	1.2	0.205146	0.853975	GLRB	glycine receptor beta	g4504022	chr4	157997402-158092417	+
205303_at	4.33	4.15	4.41	0.04	0.26	0.23	0.760579	0.979948	1.13	0.719754	0.999965	-1.06	0.681917	0.961528	-1.13	0.719754	0.999965	-1.2	0.550762	0.941077	1.06	0.681917	0.961528	1.2	0.550762	0.941077	KCNJ8	potassium channel, inwardly rectifying subfamily J, member 8	Hs.102308.0	chr12	21917889-21927747	-
205355_at	6.72	6.59	6.86	0.06	0.18	0.12	0.254101	0.885804	1.09	0.843036	0.999965	-1.1	0.131558	0.787287	-1.09	0.843036	0.999965	-1.2	0.206106	0.853975	1.1	0.131558	0.787287	1.2	0.206106	0.853975	ACADSB	acyl-CoA dehydrogenase, short/branched chain	g4501858	chr10	124768533-124814652	+
205610_at	3.92	3.67	3.93	0.17	0.08	0.2	0.345268	0.913242	1.19	0.122493	0.999965	-1	0.599279	0.947456	-1.19	0.122493	0.999965	-1.2	0.347981	0.898146	1	0.599279	0.947456	1.2	0.347981	0.898146	MYOM1	myomesin 1	g4505312	chr18	3066805-3193952	-
205741_s_at	4.02	3.83	4.09	0.06	0.17	0.1	0.04055	0.764968	1.14	0.098622	0.999965	-1.05	0.404212	0.902796	-1.14	0.098622	0.999965	-1.2	0.038772	0.801067	1.05	0.404212	0.902796	1.2	0.038772	0.801067	DTNA	dystrobrevin, alpha	g4503410	chr18	32335939-32409292	+
206209_s_at	3.97	3.85	4.12	0.15	0.2	0.24	0.244181	0.88207	1.09	0.180487	0.999965	-1.11	0.774471	0.976053	-1.09	0.180487	0.999965	-1.2	0.159064	0.844975	1.11	0.774471	0.976053	1.2	0.159064	0.844975	CA4	carbonic anhydrase IV	g9951925	chr17	58227348-58236904	+
206386_at	3.21	3.04	3.3	0.19	0.03	0.1	0.11816	0.827022	1.13	0.232266	0.999965	-1.06	0.56152	0.940281	-1.13	0.232266	0.999965	-1.2	0.014803	0.799874	1.06	0.56152	0.940281	1.2	0.014803	0.799874	SERPINA7	serpin peptidase inhibitor, clade A (alpha-1 antiproteinase, antitrypsin), member 7	g4507376	chrX	105277196-105281289	-
206880_at	5.57	5.17	5.43	0.15	0.14	0.05	0.051945	0.779846	1.32	0.084238	0.999965	1.1	0.473309	0.920005	-1.32	0.084238	0.999965	-1.2	0.036132	0.801067	-1.1	0.473309	0.920005	1.2	0.036132	0.801067	P2RX6	purinergic receptor P2X, ligand gated ion channel, 6	g4885534	chr22	21369448-21383119	+
207140_at	3.96	3.63	3.89	0.06	0.09	0.09	0.016597	0.725875	1.25	0.013303	0.999965	1.05	0.18973	0.820452	-1.25	0.013303	0.999965	-1.2	0.057994	0.81306	-1.05	0.18973	0.820452	1.2	0.057994	0.81306	ALPI	alkaline phosphatase, intestinal	g13787191	chr2	233320864-233324740	+
207219_at	5.67	5.5	5.77	0.05	0.15	0.11	0.087365	0.80493	1.12	0.152736	0.999965	-1.07	0.433882	0.910913	-1.12	0.152736	0.999965	-1.2	0.071876	0.81306	1.07	0.433882	0.910913	1.2	0.071876	0.81306	ZFP69B	ZFP69 zinc finger protein B	g12751478	chr1	40915778-40929352	+
207961_x_at	4.9	4.71	4.97	0.24	0.09	0.13	0.150773	0.847298	1.14	0.531069	0.999965	-1.05	0.279912	0.860322	-1.14	0.531069	0.999965	-1.2	0.028535	0.799874	1.05	0.279912	0.860322	1.2	0.028535	0.799874	MYH11	myosin, heavy chain 11, smooth muscle	g13124876	chr16	15796995-15950868	-
208332_at	5.23	4.99	5.26	0.13	0.15	0.15	0.099008	0.810816	1.18	0.090494	0.999965	-1.02	0.920386	0.993959	-1.18	0.090494	0.999965	-1.2	0.07381	0.813838	1.02	0.920386	0.993959	1.2	0.07381	0.813838	PRY; PRY2; PRYP3	PTPN13-like, Y-linked; PTPN13-like, Y-linked 2; PTPN13-like, Y-linked pseudogene 3	g4758961	chrY	24636543-24660782	+
208500_x_at	3.25	3.18	3.44	0.27	0.08	0.34	0.511282	0.944362	1.05	0.954303	0.999965	-1.14	0.42994	0.909775	-1.05	0.954303	0.999965	-1.2	0.34154	0.897468	1.14	0.42994	0.909775	1.2	0.34154	0.897468	FOXD3	forkhead box D3	g6912371	chr1	63788729-63790166	+
209484_s_at	9.35	9.1	9.37	0.05	0.2	0.02	0.183099	0.8632	1.19	0.288181	0.999965	-1.01	0.451293	0.915341	-1.19	0.288181	0.999965	-1.2	0.142763	0.842246	1.01	0.451293	0.915341	1.2	0.142763	0.842246	NSL1	NSL1, MIS12 kinetochore complex component	g9295185	chr1	212911084-212965111	-
210102_at	3.21	3.06	3.32	0.15	0.26	0.18	0.484623	0.94139	1.12	0.68017	0.999965	-1.07	0.199456	0.823833	-1.12	0.68017	0.999965	-1.2	0.524427	0.934866	1.07	0.199456	0.823833	1.2	0.524427	0.934866	VWA5A	von Willebrand factor A domain containing 5A	g12654782	chr11	123986133-123995542	+
210391_at	4.56	4.45	4.71	0.02	0.19	0.12	0.457487	0.937483	1.08	0.88746	0.999965	-1.11	0.224964	0.837235	-1.08	0.88746	0.999965	-1.2	0.3574	0.898467	1.11	0.224964	0.837235	1.2	0.3574	0.898467	NR6A1	nuclear receptor subfamily 6, group A, member 1	Hs.278599.2	chr9	127282405-127533570	-
210481_s_at	3.19	3.02	3.28	0.17	0.04	0.12	0.163807	0.853097	1.13	0.19805	0.999965	-1.06	0.733256	0.969777	-1.13	0.19805	0.999965	-1.2	0.041526	0.801067	1.06	0.733256	0.969777	1.2	0.041526	0.801067	CLEC4M	C-type lectin domain family 4, member M	g12084796	chr19	7828128-7834490	+
210520_at	3.64	3.63	3.89	0.14	0.04	0.15	0.14416	0.844749	1.01	0.982781	0.999965	-1.19	0.162116	0.803899	-1.01	0.982781	0.999965	-1.2	0.097925	0.828524	1.19	0.162116	0.803899	1.2	0.097925	0.828524	LOC105374258	uncharacterized LOC105374258	Hs.81073.0	chr3	186358148-186370797	-
210704_at	3.58	3.31	3.57	0.16	0.06	0.21	0.230931	0.878551	1.2	0.103283	0.999965	1	0.930996	0.994952	-1.2	0.103283	0.999965	-1.2	0.141163	0.842246	-1	0.930996	0.994952	1.2	0.141163	0.842246	FEZ2	fasciculation and elongation protein zeta 2 (zygin II)	g306331	chr2	36816783-36818696	-
210803_at	5.99	5.89	6.15	0.08	0.16	0.1	0.063036	0.792612	1.07	0.421323	0.999965	-1.11	0.074357	0.735124	-1.07	0.421323	0.999965	-1.2	0.049154	0.807638	1.11	0.074357	0.735124	1.2	0.049154	0.807638	TXNRD2	thioredoxin reductase 2	g12043737	chr22	19863069-19929326	-
210838_s_at	4.48	4.26	4.52	0.04	0.1	0.08	0.007477	0.66651	1.17	0.035746	0.999965	-1.02	0.20339	0.825014	-1.17	0.035746	0.999965	-1.2	0.010442	0.799874	1.02	0.20339	0.825014	1.2	0.010442	0.799874	ACVRL1	activin A receptor type IL	g425147	chr12	52306167-52314812	+
210908_s_at	11.35	11.04	11.31	0.08	0.15	0.04	0.021278	0.746068	1.24	0.068869	0.999965	1.03	0.979702	0.998484	-1.24	0.068869	0.999965	-1.2	0.02334	0.799874	-1.03	0.979702	0.998484	1.2	0.02334	0.799874	PFDN5	prefoldin subunit 5	g12957174	chr12	53689325-53693230	+
211104_s_at	3.29	3.02	3.29	0.14	0.12	0.13	0.279914	0.89307	1.2	0.181765	0.999965	-1	0.765603	0.974366	-1.2	0.181765	0.999965	-1.2	0.197563	0.852693	1	0.765603	0.974366	1.2	0.197563	0.852693	MYO7A	myosin VIIA	g1613789	chr11	76839315-76896040	+
211241_at	5.75	5.69	5.95	0.04	0.18	0.06	0.090415	0.806085	1.04	0.580463	0.999965	-1.14	0.004425	0.5298	-1.04	0.580463	0.999965	-1.2	0.193554	0.852693	1.14	0.004425	0.5298	1.2	0.193554	0.852693	ANXA2P3	annexin A2 pseudogene 3	g187145	chr10	66585284-66586634	+
212758_s_at	9.17	8.84	9.1	0.05	0.07	0.04	0.000621	0.519424	1.26	0.004024	0.999965	1.05	0.146258	0.797707	-1.26	0.004024	0.999965	-1.2	0.002471	0.75398	-1.05	0.146258	0.797707	1.2	0.002471	0.75398	ZEB1	zinc finger E-box binding homeobox 1	Hs.232068.2	chr10	31608169-31818128	+
213252_at	4.83	4.54	4.81	0.09	0.16	0.14	0.283984	0.894128	1.22	0.229064	0.999965	1.02	0.833177	0.984983	-1.22	0.229064	0.999965	-1.2	0.19846	0.852693	-1.02	0.833177	0.984983	1.2	0.19846	0.852693	SH3PXD2A	SH3 and PX domains 2A	Hs.173448.1	chr10	105358203-105484119	-
213326_at	6.17	6.1	6.36	0.08	0.36	0.11	0.279483	0.89271	1.05	0.764165	0.999965	-1.14	0.04743	0.697649	-1.05	0.764165	0.999965	-1.2	0.211362	0.85623	1.14	0.04743	0.697649	1.2	0.211362	0.85623	VAMP1	vesicle associated membrane protein 1	Hs.20021.1	chr12	6571405-6573150	-
213537_at	2.83	2.66	2.93	0.22	0.23	0.14	0.63557	0.961643	1.13	0.831216	0.999965	-1.07	0.499233	0.926147	-1.13	0.831216	0.999965	-1.2	0.363338	0.899226	1.07	0.499233	0.926147	1.2	0.363338	0.899226	HLA-DPA1	major histocompatibility complex, class II, DP alpha 1	Hs.914.1	chr6	33035436-33041416	-
214099_s_at	5.97	5.84	6.1	0.1	0.14	0.08	0.047548	0.770833	1.1	0.357724	0.999965	-1.09	0.085384	0.744469	-1.1	0.357724	0.999965	-1.2	0.031152	0.801067	1.09	0.085384	0.744469	1.2	0.031152	0.801067	LOC100996724; PDE4DIP	phosphodiesterase 4D interacting protein-like; phosphodiesterase 4D interacting protein	Hs.323580.0	chr1	144890591-144921903	-
214287_s_at	4.76	4.45	4.7	0.18	0.07	0.05	0.090206	0.806085	1.24	0.2163	0.999965	1.04	0.615251	0.950447	-1.24	0.2163	0.999965	-1.2	0.00565	0.788107	-1.04	0.615251	0.950447	1.2	0.00565	0.788107	CDK13	cyclin-dependent kinase 13	Hs.59498.3	chr7	39991003-40027278	-
216508_x_at	10.5	10.34	10.6	0.05	0.13	0.04	0.042831	0.766461	1.12	0.327596	0.999965	-1.07	0.038734	0.68592	-1.12	0.327596	0.999965	-1.2	0.034239	0.801067	1.07	0.038734	0.68592	1.2	0.034239	0.801067			Hs.283906.0	chr2	171458162-171458738	-
216923_at	3.3	3.3	3.56	0.2	0.1	0.09	0.078587	0.799916	1	0.652082	0.999965	-1.19	0.062524	0.723026	-1	0.652082	0.999965	-1.2	0.041842	0.803133	1.19	0.062524	0.723026	1.2	0.041842	0.803133	CDKL5	cyclin-dependent kinase-like 5	Hs.113250.1	chrX	18660043-18668657	+
217170_at	3.74	3.5	3.76	0.12	0.15	0.06	0.076703	0.797765	1.18	0.207598	0.999965	-1.02	0.423212	0.90816	-1.18	0.207598	0.999965	-1.2	0.035417	0.801067	1.02	0.423212	0.90816	1.2	0.035417	0.801067	TRAV8-6	T cell receptor alpha variable 8-6	Hs.247915.0	chr14	22446918-22447360	+
217346_at	5.89	5.66	5.91	0.06	0.21	0.21	0.482603	0.941149	1.17	0.297733	0.999965	-1.02	0.945423	0.995936	-1.17	0.297733	0.999965	-1.2	0.357719	0.898467	1.02	0.945423	0.995936	1.2	0.357719	0.898467	PPIAP21	peptidylprolyl isomerase A (cyclophilin A) pseudogene 21	Hs.272279.0	chr20	41859386-41860101	+
217376_at	4.04	4.02	4.28	0.39	0.33	0.16	0.578885	0.952713	1.01	0.868029	0.999965	-1.18	0.441811	0.912994	-1.01	0.868029	0.999965	-1.2	0.27587	0.880484	1.18	0.441811	0.912994	1.2	0.27587	0.880484	LOC100289473; LOC105369219	cytoskeleton associated protein 2-like pseudogene; uncharacterized LOC105369219	Hs.272342.0	chr20	1645928-1750075	-
218011_at	11.32	11.06	11.32	0.03	0.15	0.07	0.142013	0.844542	1.2	0.163931	0.999965	-1	0.819002	0.98315	-1.2	0.163931	0.999965	-1.2	0.146555	0.842337	1	0.819002	0.98315	1.2	0.146555	0.842337	UBL5	ubiquitin-like 5	g13236509	chr19	9938613-9940791	+
218303_x_at	8.38	8.25	8.52	0.07	0.17	0.06	0.088843	0.805178	1.09	0.607383	0.999965	-1.1	0.036956	0.677049	-1.09	0.607383	0.999965	-1.2	0.07165	0.81306	1.1	0.036956	0.677049	1.2	0.07165	0.81306	KRCC1	lysine-rich coiled-coil 1	g7706155	chr2	88326724-88355248	-
218981_at	8.95	8.88	9.14	0.09	0.25	0.13	0.433379	0.932609	1.05	0.649514	0.999965	-1.14	0.117112	0.777845	-1.05	0.649514	0.999965	-1.2	0.525735	0.935015	1.14	0.117112	0.777845	1.2	0.525735	0.935015	SDHAF3	succinate dehydrogenase complex assembly factor 3	g9910179	chr7	96747019-96811073	+
219139_s_at	3.88	3.63	3.9	0.06	0.27	0.06	0.111375	0.821325	1.19	0.226894	0.999965	-1.01	0.314801	0.874919	-1.19	0.226894	0.999965	-1.2	0.094613	0.828131	1.01	0.314801	0.874919	1.2	0.094613	0.828131	CROCCP3	ciliary rootlet coiled-coil, rootletin pseudogene 3	g7770172	chr10	95351623-95360734	-
219523_s_at	3.15	2.95	3.21	0.08	0.07	0.09	0.024875	0.746068	1.15	0.064284	0.999965	-1.04	0.365926	0.890069	-1.15	0.064284	0.999965	-1.2	0.015682	0.799874	1.04	0.365926	0.890069	1.2	0.015682	0.799874	TENM3	teneurin transmembrane protein 3	g8922443	chr4	183676334-183721832	+
220146_at	2.23	2.08	2.34	0.2	0.09	0.2	0.569383	0.952185	1.11	0.81631	0.999965	-1.08	0.514257	0.930913	-1.11	0.81631	0.999965	-1.2	0.322355	0.892967	1.08	0.514257	0.930913	1.2	0.322355	0.892967	TLR7	toll-like receptor 7	g7706092	chrX	12885205-12908499	+
220609_at	5.78	5.7	5.96	0.31	0.19	0.13	0.368692	0.918575	1.06	0.764847	0.999965	-1.13	0.368451	0.891166	-1.06	0.764847	0.999965	-1.2	0.102446	0.830815	1.13	0.368451	0.891166	1.2	0.102446	0.830815	LOC202181	SUMO-interacting motifs containing 1 pseudogene	g13375896	chr5	177045121-177046739	-
220623_s_at	2.58	2.46	2.73	0.07	0.2	0.18	0.425091	0.930527	1.09	0.532267	0.999965	-1.11	0.4609	0.917475	-1.09	0.532267	0.999965	-1.2	0.281657	0.882104	1.11	0.4609	0.917475	1.2	0.281657	0.882104	TSGA10	testis specific 10	g13376857	chr2	99614352-99735242	-
220922_s_at	3.46	3.3	3.56	0.13	0.12	0.16	0.572847	0.952305	1.11	0.476179	0.999965	-1.08	0.767661	0.974526	-1.11	0.476179	0.999965	-1.2	0.335533	0.896647	1.08	0.767661	0.974526	1.2	0.335533	0.896647	LOC105369237; SPANXA1; SPANXA2; SPANXB1; SPANXC	sperm protein associated with the nucleus on the X chromosome B/F; sperm protein associated with the nucleus, X-linked, family member A1; SPANX family, member A2; SPANX family, member B1; SPANX family, member C	g7305516	chrX	140096760-140097875	+
221083_at	3.8	3.65	3.92	0.02	0.16	0.17	0.357353	0.914832	1.11	0.239174	0.999965	-1.09	0.73959	0.971224	-1.11	0.239174	0.999965	-1.2	0.257828	0.87562	1.09	0.73959	0.971224	1.2	0.257828	0.87562	KCNQ4	potassium channel, voltage gated KQT-like subfamily Q, member 4	g4758631	chr1	41249683-41304360	+
221593_s_at	10.1	9.99	10.25	0.09	0.19	0.07	0.140158	0.84291	1.08	0.342959	0.999965	-1.11	0.233227	0.842098	-1.08	0.342959	0.999965	-1.2	0.087989	0.823481	1.11	0.233227	0.842098	1.2	0.087989	0.823481	RPL31	ribosomal protein L31	g12804504	chr2	101619163-101622884	+
223301_s_at	8.81	8.68	8.94	0.09	0.18	0.13	0.13409	0.839223	1.1	0.709253	0.999965	-1.09	0.099498	0.75882	-1.1	0.709253	0.999965	-1.2	0.106129	0.832847	1.09	0.099498	0.75882	1.2	0.106129	0.832847	CCDC82	coiled-coil domain containing 82	g12005508	chr11	96085940-96117926	-
223587_s_at	4.54	4.47	4.74	0.05	0.08	0.21	0.054856	0.785567	1.04	0.102017	0.999965	-1.15	0.155163	0.8001	-1.04	0.102017	0.999965	-1.2	0.053984	0.81306	1.15	0.155163	0.8001	1.2	0.053984	0.81306	AMN	amnion associated transmembrane protein	Hs.236720.0	chr14	103389003-103397529	+
224021_at	2.24	1.97	2.23	0.1	0.1	0.12	0.039675	0.764968	1.21	0.02823	0.999965	1.01	0.371252	0.892283	-1.21	0.02823	0.999965	-1.2	0.068726	0.81306	-1.01	0.371252	0.892283	1.2	0.068726	0.81306	RP1	retinitis pigmentosa 1 (autosomal dominant)	g5678820	chr8	55528676-55543305	+
224027_at	3.7	3.7	3.97	0.07	0.11	0.29	0.176866	0.859998	-1	0.237096	0.999965	-1.2	0.130572	0.786149	1	0.237096	0.999965	-1.2	0.292097	0.885995	1.2	0.130572	0.786149	1.2	0.292097	0.885995	CCL28	chemokine (C-C motif) ligand 28	g12002126	chr5	43376757-43412472	-
224216_at	5.43	5.13	5.4	0.57	0.16	0.25	0.783771	0.981113	1.22	0.89819	0.999965	1.02	0.584247	0.944277	-1.22	0.89819	0.999965	-1.2	0.44708	0.919212	-1.02	0.584247	0.944277	1.2	0.44708	0.919212			g7689051	chr5	93979043-93989091	-
224554_at	4.49	4.28	4.55	0.03	0.2	0.08	0.041097	0.764968	1.15	0.198146	0.999965	-1.04	0.064847	0.728488	-1.15	0.198146	0.999965	-1.2	0.040387	0.801067	1.04	0.064847	0.728488	1.2	0.040387	0.801067	GHSR	growth hormone secretagogue receptor	g1504140	chr3	172162950-172166203	-
225452_at	8.53	8.23	8.49	0.12	0.07	0.04	0.004122	0.607035	1.23	0.018929	0.999965	1.03	0.558734	0.939472	-1.23	0.018929	0.999965	-1.2	0.001591	0.724439	-1.03	0.558734	0.939472	1.2	0.001591	0.724439	MED1	mediator complex subunit 1	Hs.10130.0	chr17	37560537-37562500	-
226388_at	4.67	4.5	4.76	0.2	0.11	0.17	0.311682	0.902064	1.13	0.161419	0.999965	-1.06	0.456113	0.915911	-1.13	0.161419	0.999965	-1.2	0.373415	0.902129	1.06	0.456113	0.915911	1.2	0.373415	0.902129	TCEA3	transcription elongation factor A (SII), 3	Hs.94952.0	chr1	23707554-23751233	-
226425_at	8.7	8.67	8.94	0.16	0.14	0.06	0.035182	0.762479	1.02	0.836868	0.999965	-1.18	0.035188	0.675254	-1.02	0.836868	0.999965	-1.2	0.014824	0.799874	1.18	0.035188	0.675254	1.2	0.014824	0.799874	CLIP4	CAP-GLY domain containing linker protein family, member 4	Hs.56123.0	chr2	29397247-29406674	+
226452_at	8.55	8.63	8.89	0.17	0.13	0.15	0.042193	0.764968	-1.06	0.880138	0.999965	-1.27	0.05543	0.711918	1.06	0.880138	0.999965	-1.2	0.031625	0.801067	1.27	0.05543	0.711918	1.2	0.031625	0.801067	PDK1	pyruvate dehydrogenase kinase, isozyme 1	Hs.61712.1	chr2	173462015-173463884	+
226686_at	8.18	8.05	8.31	0.03	0.26	0.17	0.506724	0.944001	1.09	0.908579	0.999965	-1.1	0.198911	0.823833	-1.09	0.908579	0.999965	-1.2	0.451313	0.920014	1.1	0.198911	0.823833	1.2	0.451313	0.920014	CISD2	CDGSH iron sulfur domain 2	Hs.295953.0	chr4	103790210-103809767	+
227676_at	4.52	4.53	4.8	0.19	0.04	0.14	0.228253	0.877063	-1.01	0.635381	0.999965	-1.21	0.321752	0.87787	1.01	0.635381	0.999965	-1.2	0.067584	0.81306	1.21	0.321752	0.87787	1.2	0.067584	0.81306	FAM3D	family with sequence similarity 3, member D	Hs.61265.0	chr3	58619669-58622147	-
227760_at	3.51	3.21	3.47	0.35	0.45	0.23	0.855465	0.98877	1.24	0.666537	0.999965	1.03	0.654426	0.956343	-1.24	0.666537	0.999965	-1.2	0.853098	0.985557	-1.03	0.654426	0.956343	1.2	0.853098	0.985557	IGFBPL1	insulin like growth factor binding protein-like 1	Hs.21400.0	chr9	38406525-38408233	-
227904_at	8.07	7.85	8.11	0.02	0.22	0.03	0.396695	0.923597	1.16	0.504766	0.999965	-1.03	0.103159	0.763907	-1.16	0.504766	0.999965	-1.2	0.277138	0.881046	1.03	0.103159	0.763907	1.2	0.277138	0.881046	AZI2	5-azacytidine induced 2	Hs.164478.3	chr3	28373181-28390316	-
228053_s_at	11.26	11.09	11.36	0.03	0.13	0.05	0.057508	0.786725	1.13	0.208872	0.999965	-1.07	0.128101	0.785624	-1.13	0.208872	0.999965	-1.2	0.050043	0.807638	1.07	0.128101	0.785624	1.2	0.050043	0.807638	TOMM5	translocase of outer mitochondrial membrane 5 homolog (yeast)	Hs.109007.0	chr9	37588700-37592583	-
228150_at	3.44	3.37	3.63	0.1	0.19	0.18	0.163537	0.852961	1.05	0.902207	0.999965	-1.14	0.111769	0.772764	-1.05	0.902207	0.999965	-1.2	0.150623	0.843538	1.14	0.111769	0.772764	1.2	0.150623	0.843538	SEC16B	SEC16 homolog B, endoplasmic reticulum export factor	Hs.293650.0	chr1	177897925-177898479	-
228828_at	4.24	3.9	4.16	0.18	0.18	0.08	0.071843	0.796587	1.27	0.088614	0.999965	1.06	0.308194	0.871592	-1.27	0.088614	0.999965	-1.2	0.081573	0.820687	-1.06	0.308194	0.871592	1.2	0.081573	0.820687	BZRAP1-AS1	BZRAP1 antisense RNA 1	Hs.180804.0	chr17	56414635-56431080	+
229015_at	3.15	3.14	3.4	0.07	0.1	0.03	0.004187	0.607035	1.01	0.850157	0.999965	-1.19	0.002062	0.488281	-1.01	0.850157	0.999965	-1.2	0.007712	0.799874	1.19	0.002062	0.488281	1.2	0.007712	0.799874	NIPSNAP3B	nipsnap homolog 3B (C. elegans)	Hs.46699.0	chr9	107539001-107540045	+
229137_at	3.15	3.01	3.27	0.16	0.19	0.09	0.11602	0.825917	1.1	0.176519	0.999965	-1.08	0.856751	0.988257	-1.1	0.176519	0.999965	-1.2	0.065423	0.81306	1.08	0.856751	0.988257	1.2	0.065423	0.81306	FUCA1	fucosidase, alpha-L- 1, tissue	Hs.576.1	chr1	24186314-24194772	+
229510_at	3.09	2.96	3.22	0.13	0.03	0.16	0.097749	0.809655	1.09	0.114033	0.999965	-1.1	0.436228	0.911406	-1.09	0.114033	0.999965	-1.2	0.050151	0.807638	1.1	0.436228	0.911406	1.2	0.050151	0.807638	MS4A14	membrane-spanning 4-domains, subfamily A, member 14	Hs.28514.0	chr11	60105284-60185225	+
229756_at	5.06	4.72	4.98	0.08	0.18	0.07	0.017563	0.735567	1.27	0.038365	0.999965	1.06	0.23051	0.840477	-1.27	0.038365	0.999965	-1.2	0.03915	0.801067	-1.06	0.23051	0.840477	1.2	0.03915	0.801067	ID2-AS1	ID2 antisense RNA 1 (head to head)	Hs.128064.0	chr2	8819946-8820717	-
229782_at	2.39	2.29	2.56	0.08	0.19	0.24	0.644683	0.963251	1.07	0.801219	0.999965	-1.12	0.407856	0.904059	-1.07	0.801219	0.999965	-1.2	0.57605	0.94693	1.12	0.407856	0.904059	1.2	0.57605	0.94693	RMST	rhabdomyosarcoma 2 associated transcript (non-protein coding)	Hs.119383.0	chr12	97958206-97958813	+
229890_at	5.55	5.33	5.6	0.07	0.1	0.1	0.023488	0.746068	1.16	0.059727	0.999965	-1.04	0.34878	0.885915	-1.16	0.059727	0.999965	-1.2	0.020121	0.799874	1.04	0.34878	0.885915	1.2	0.020121	0.799874	LOC100507547; PRRT1	uncharacterized LOC100507547; proline-rich transmembrane protein 1	Hs.301920.1	chr6	32116135-32116682	-
230319_at	2.52	2.42	2.68	0.17	0.1	0.12	0.124596	0.831549	1.07	0.870783	0.999965	-1.12	0.136779	0.791	-1.07	0.870783	0.999965	-1.2	0.057733	0.81306	1.12	0.136779	0.791	1.2	0.057733	0.81306			Hs.90250.0	chr4	121954406-121954946	-
230576_at	4.68	4.55	4.81	0.12	0.13	0.14	0.141135	0.843638	1.1	0.104557	0.999965	-1.09	0.953971	0.996581	-1.1	0.104557	0.999965	-1.2	0.106161	0.832847	1.09	0.953971	0.996581	1.2	0.106161	0.832847	BLOC1S3	biogenesis of lysosomal organelles complex-1, subunit 3	Hs.103902.1	chr19	45682926-45683430	-
231117_at	4.99	4.93	5.19	0.1	0.19	0.06	0.079159	0.79997	1.04	0.461033	0.999965	-1.15	0.062301	0.722404	-1.04	0.461033	0.999965	-1.2	0.051702	0.810915	1.15	0.062301	0.722404	1.2	0.051702	0.810915	FAM181A	family with sequence similarity 181, member A	Hs.112654.0	chr14	94395297-94395954	+
231544_s_at	3.63	3.59	3.85	0.27	0.13	0.33	0.832893	0.986228	1.03	0.788545	0.999965	-1.16	0.765696	0.974437	-1.03	0.788545	0.999965	-1.2	0.57209	0.945988	1.16	0.765696	0.974437	1.2	0.57209	0.945988	POLR3G	polymerase (RNA) III (DNA directed) polypeptide G (32kD)	Hs.282387.1	chr5	89808473-89810188	-
232156_at	4.3	3.75	4.01	0.29	0.19	0.19	0.375056	0.919548	1.47	0.244629	0.999965	1.23	0.553339	0.938384	-1.47	0.244629	0.999965	-1.2	0.323015	0.892967	-1.23	0.553339	0.938384	1.2	0.323015	0.892967	AP5M1	adaptor-related protein complex 5, mu 1 subunit	Hs.135570.0	chr14	57758431-57762450	+
232496_at	2.79	2.71	2.98	0.09	0.17	0.07	0.069649	0.796587	1.06	0.289581	0.999965	-1.13	0.136881	0.791222	-1.06	0.289581	0.999965	-1.2	0.046006	0.806399	1.13	0.136881	0.791222	1.2	0.046006	0.806399			Hs.310565.0	chr1	12415501-12418059	-
232815_at	3.53	3.42	3.68	0.31	0.03	0.15	0.380258	0.920524	1.08	0.715979	0.999965	-1.11	0.449135	0.914789	-1.08	0.715979	0.999965	-1.2	0.066855	0.81306	1.11	0.449135	0.914789	1.2	0.066855	0.81306	FBXO3	F-box protein 3	Hs.16577.1	chr11	33767953-33796028	-
233150_at	2.23	2.21	2.46	0.18	0.07	0.19	0.340411	0.912079	1.01	0.890124	0.999965	-1.18	0.319603	0.876258	-1.01	0.890124	0.999965	-1.2	0.199281	0.853742	1.18	0.319603	0.876258	1.2	0.199281	0.853742	GALNTL5	polypeptide N-acetylgalactosaminyltransferase-like 5	Hs.131311.0	chr7	151704989-151717018	+
233708_at	3.29	3.2	3.47	0.32	0.04	0.13	0.211081	0.87274	1.07	0.299715	0.999965	-1.13	0.74125	0.971418	-1.07	0.299715	0.999965	-1.2	0.015469	0.799874	1.13	0.74125	0.971418	1.2	0.015469	0.799874	NFATC2	nuclear factor of activated T-cells, cytoplasmic, calcineurin-dependent 2	Hs.306704.0	chr20	50037844-50425208	-
233925_at	3.11	2.93	3.19	0.12	0.17	0.18	0.216369	0.873953	1.13	0.23101	0.999965	-1.06	0.581174	0.943762	-1.13	0.23101	0.999965	-1.2	0.133006	0.842246	1.06	0.581174	0.943762	1.2	0.133006	0.842246			Hs.176680.0	chr14	102435486-102436707	+
234607_at	3.95	3.87	4.13	0.09	0.38	0.16	0.573495	0.952342	1.06	0.971239	0.999965	-1.13	0.188372	0.820452	-1.06	0.971239	0.999965	-1.2	0.447787	0.919396	1.13	0.188372	0.820452	1.2	0.447787	0.919396			Hs.306742.0	chr9	140505276-140506003	+
235298_at	5.2	4.99	5.25	0.04	0.04	0.15	0.015034	0.712226	1.16	0.003209	0.999965	-1.04	0.340668	0.882896	-1.16	0.003209	0.999965	-1.2	0.017782	0.799874	1.04	0.340668	0.882896	1.2	0.017782	0.799874	WDR27	WD repeat domain 27	Hs.293938.0	chr6	169857306-169983003	-
235575_at	4.36	4.09	4.35	0.22	0.25	0.2	0.184579	0.863893	1.21	0.286745	0.999965	1.01	0.511146	0.930204	-1.21	0.286745	0.999965	-1.2	0.092939	0.828131	-1.01	0.511146	0.930204	1.2	0.092939	0.828131			Hs.166271.0	chr3	195418384-195419180	+
235594_at	5.3	5.17	5.43	0.04	0.03	0.06	0.000557	0.519424	1.1	0.004605	0.999965	-1.09	0.059808	0.718094	-1.1	0.004605	0.999965	-1.2	0.001089	0.724439	1.09	0.059808	0.718094	1.2	0.001089	0.724439			Hs.105656.0	chr4	107240751-107242124	+
235869_at	2.77	2.6	2.87	0.2	0.07	0.13	0.06172	0.790711	1.12	0.130943	0.999965	-1.07	0.538639	0.935524	-1.12	0.130943	0.999965	-1.2	0.014941	0.799874	1.07	0.538639	0.935524	1.2	0.014941	0.799874	SCOC-AS1	SCOC antisense RNA 1	Hs.61307.0	chr4	141281595-141294686	-
236116_at	3.93	3.75	4.01	0.2	0.16	0.12	0.123631	0.831186	1.13	0.596988	0.999965	-1.06	0.169531	0.810349	-1.13	0.596988	0.999965	-1.2	0.046878	0.806399	1.06	0.169531	0.810349	1.2	0.046878	0.806399			Hs.41434.0	chrX	13797172-13797635	+
236180_at	6.98	6.96	7.22	0.21	0.21	0.28	0.22577	0.876942	1.01	0.860298	0.999965	-1.18	0.204803	0.826067	-1.01	0.860298	0.999965	-1.2	0.163817	0.844975	1.18	0.204803	0.826067	1.2	0.163817	0.844975			Hs.79856.0	chr12	8116209-8116752	-
237003_at	4.98	4.99	5.25	0.16	0.19	0.13	0.127603	0.835022	-1	0.99485	0.999965	-1.21	0.078783	0.738162	1	0.99485	0.999965	-1.2	0.102315	0.830815	1.21	0.078783	0.738162	1.2	0.102315	0.830815	BEST3	bestrophin 3	Hs.125296.0	chr12	70047389-70047852	-
237315_at	4.46	4.43	4.69	0.2	0.04	0.06	0.040476	0.764968	1.02	0.375573	0.999965	-1.17	0.170393	0.811658	-1.02	0.375573	0.999965	-1.2	0.000795	0.724439	1.17	0.170393	0.811658	1.2	0.000795	0.724439	LOC102724965	uncharacterized LOC102724965	Hs.149264.0	chr2	45875869-45876263	-
238202_at	4.43	4.19	4.45	0.07	0.08	0.14	0.104912	0.815364	1.18	0.025819	0.999965	-1.01	0.497512	0.92578	-1.18	0.025819	0.999965	-1.2	0.162485	0.844975	1.01	0.497512	0.92578	1.2	0.162485	0.844975	LOC105377809	uncharacterized LOC105377809	Hs.156782.0
238217_at	2.87	2.74	3	0.26	0.28	0.18	0.309622	0.901146	1.1	0.568689	0.999965	-1.09	0.37495	0.894513	-1.1	0.568689	0.999965	-1.2	0.140564	0.842246	1.09	0.37495	0.894513	1.2	0.140564	0.842246	LOC105371923	uncharacterized LOC105371923	Hs.87073.0	chr17	78991770-78992223	-
238629_x_at	4.35	3.99	4.26	0.03	0.13	0.1	0.017556	0.735567	1.28	0.017567	0.999965	1.07	0.042027	0.691806	-1.28	0.017567	0.999965	-1.2	0.147947	0.842438	-1.07	0.042027	0.691806	1.2	0.147947	0.842438			Hs.326553.1	chr6	29521485-29521974	-
238989_at	3.13	3.15	3.41	0.08	0.1	0.08	0.009867	0.691503	-1.02	0.542997	0.999965	-1.22	0.007257	0.55355	1.02	0.542997	0.999965	-1.2	0.023451	0.799874	1.22	0.007257	0.55355	1.2	0.023451	0.799874	C1GALT1C1	C1GALT1 specific chaperone 1	Hs.134856.0	chrX	119749133-119749720	-
239690_at	3.48	3.45	3.71	0.14	0.14	0.14	0.21784	0.874382	1.03	0.767488	0.999965	-1.17	0.204119	0.825668	-1.03	0.767488	0.999965	-1.2	0.133218	0.842246	1.17	0.204119	0.825668	1.2	0.133218	0.842246			Hs.213501.0	chr14	77497311-77497915	+
239854_at	4.29	4.11	4.37	0.27	0.32	0.12	0.86304	0.989459	1.13	0.69659	0.999965	-1.06	0.872135	0.989613	-1.13	0.69659	0.999965	-1.2	0.674277	0.963416	1.06	0.872135	0.989613	1.2	0.674277	0.963416	SYCE3	synaptonemal complex central element protein 3	Hs.98579.0	chr22	50989541-50994836	-
239933_x_at	4.62	4.27	4.53	0.06	0.25	0.16	0.349912	0.914394	1.28	0.207609	0.999965	1.06	0.334459	0.880585	-1.28	0.207609	0.999965	-1.2	0.492017	0.928924	-1.06	0.334459	0.880585	1.2	0.492017	0.928924	BBOF1	basal body orientation factor 1	Hs.210261.0	chr14	74485637-74486102	+
240066_at	4.1	3.83	4.09	0.27	0.1	0.11	0.50436	0.943533	1.21	0.682136	0.999965	1.01	0.587856	0.944891	-1.21	0.682136	0.999965	-1.2	0.098348	0.828685	-1.01	0.587856	0.944891	1.2	0.098348	0.828685			Hs.105623.0	chr7	126989875-126990331	-
240067_at	3.44	3.28	3.54	0.18	0.19	0.21	0.487966	0.94139	1.12	0.322497	0.999965	-1.08	0.997156	0.999646	-1.12	0.322497	0.999965	-1.2	0.319638	0.892526	1.08	0.997156	0.999646	1.2	0.319638	0.892526			Hs.34779.0	chr3	192435974-192436533	-
240183_at	2.71	2.78	3.04	0.2	0.05	0.11	0.149592	0.846656	-1.05	0.733342	0.999965	-1.26	0.214275	0.830297	1.05	0.733342	0.999965	-1.2	0.030677	0.799874	1.26	0.214275	0.830297	1.2	0.030677	0.799874	TMEM213	transmembrane protein 213	Hs.128408.0	chr7	138491248-138491502	+
240439_at	2.61	2.33	2.59	0.16	0.22	0.14	0.279518	0.89271	1.22	0.381841	0.999965	1.01	0.538114	0.935483	-1.22	0.381841	0.999965	-1.2	0.150569	0.843538	-1.01	0.538114	0.935483	1.2	0.150569	0.843538			Hs.128352.0	chr19	21860338-21860800	-
240645_at	2.33	2.09	2.35	0.02	0.11	0.14	0.052614	0.779846	1.18	0.025455	0.999965	-1.01	0.988334	0.99899	-1.18	0.025455	0.999965	-1.2	0.067318	0.81306	1.01	0.988334	0.99899	1.2	0.067318	0.81306			Hs.257131.0	chr13	40049106-40049601	+
240686_x_at	4.25	4.14	4.4	0.06	0.07	0.22	0.354634	0.91449	1.08	0.071456	0.999965	-1.11	0.747086	0.972467	-1.08	0.071456	0.999965	-1.2	0.245121	0.870478	1.11	0.747086	0.972467	1.2	0.245121	0.870478	TFRC	transferrin receptor	Hs.208706.0	chr3	195808355-195808846	+
241118_at	3.4	3.1	3.36	0.14	0.18	0.15	0.35918	0.915503	1.23	0.222944	0.999965	1.03	0.634388	0.954199	-1.23	0.222944	0.999965	-1.2	0.32825	0.894326	-1.03	0.634388	0.954199	1.2	0.32825	0.894326	LINC00462	long intergenic non-protein coding RNA 462	Hs.175225.0	chr13	49151109-49151678	-
241380_at	4.36	4.12	4.38	0.11	0.12	0.12	0.244062	0.881956	1.18	0.142698	0.999965	-1.01	0.711284	0.967206	-1.18	0.142698	0.999965	-1.2	0.212745	0.856994	1.01	0.711284	0.967206	1.2	0.212745	0.856994	ARHGEF37	Rho guanine nucleotide exchange factor 37	Hs.132925.0	chr5	149001536-149006814	+
241486_at	4.38	4.36	4.63	0.17	0.23	0.12	0.344082	0.913028	1.01	0.791219	0.999965	-1.19	0.226146	0.837546	-1.01	0.791219	0.999965	-1.2	0.202296	0.853742	1.19	0.226146	0.837546	1.2	0.202296	0.853742			Hs.201391.0	chr8	42996035-42996515	-
241671_x_at	4.02	3.7	3.96	0.07	0.19	0.08	0.058803	0.788898	1.24	0.07883	0.999965	1.04	0.285013	0.86383	-1.24	0.07883	0.999965	-1.2	0.099612	0.830088	-1.04	0.285013	0.86383	1.2	0.099612	0.830088	CASC15	cancer susceptibility candidate 15 (non-protein coding)	Hs.323780.0	chr6	22146815-22147245	+
242308_at	4.67	4.53	4.8	0.13	0.1	0.19	0.156382	0.849292	1.1	0.502572	0.999965	-1.09	0.233275	0.842098	-1.1	0.502572	0.999965	-1.2	0.099562	0.829976	1.09	0.233275	0.842098	1.2	0.099562	0.829976	MCOLN3	mucolipin 3	Hs.131450.0
242341_x_at	6.76	6.55	6.81	0.06	0.11	0.02	0.010756	0.691503	1.16	0.066843	0.999965	-1.03	0.319046	0.87625	-1.16	0.066843	0.999965	-1.2	0.010555	0.799874	1.03	0.319046	0.87625	1.2	0.010555	0.799874	GLYCTK	glycerate kinase	Hs.109414.1	chr3	52325508-52327491	+
242562_at	3.22	3.07	3.33	0.31	0.33	0.1	0.936287	0.994399	1.11	0.905876	0.999965	-1.08	0.684155	0.961964	-1.11	0.905876	0.999965	-1.2	0.838508	0.982257	1.08	0.684155	0.961964	1.2	0.838508	0.982257			Hs.266785.0	chr11	31450302-31450772	+
242661_x_at	2.95	2.81	3.07	0.1	0.15	0.17	0.738558	0.976726	1.1	0.638383	0.999965	-1.09	0.752061	0.973274	-1.1	0.638383	0.999965	-1.2	0.503797	0.930646	1.09	0.752061	0.973274	1.2	0.503797	0.930646	ALS2CR12	amyotrophic lateral sclerosis 2 chromosome region candidate 12	Hs.107944.1	chr2	202173876-202211398	-
242664_at	2.14	2.04	2.3	0.16	0.27	0.18	0.694385	0.969338	1.07	0.828097	0.999965	-1.12	0.361276	0.889365	-1.07	0.828097	0.999965	-1.2	0.616216	0.953693	1.12	0.361276	0.889365	1.2	0.616216	0.953693			Hs.49774.0	chr18	7957759-7958205	+
243175_at	2.25	2.17	2.44	0.05	0.27	0.11	0.331446	0.909358	1.06	0.662526	0.999965	-1.13	0.034591	0.674397	-1.06	0.662526	0.999965	-1.2	0.440953	0.917484	1.13	0.034591	0.674397	1.2	0.440953	0.917484	UTS2B	urotensin 2B	Hs.177653.0	chr3	190986017-191000192	-
243359_at	2.97	2.86	3.13	0.08	0.05	0.11	0.023793	0.746068	1.08	0.073982	0.999965	-1.11	0.187068	0.8203	-1.08	0.073982	0.999965	-1.2	0.016912	0.799874	1.11	0.187068	0.8203	1.2	0.016912	0.799874			Hs.202388.0	chr16	47011046-47011517	+
243650_at	3.68	3.56	3.83	0.12	0.18	0.07	0.121296	0.828915	1.08	0.670466	0.999965	-1.11	0.026559	0.661283	-1.08	0.670466	0.999965	-1.2	0.162154	0.844975	1.11	0.026559	0.661283	1.2	0.162154	0.844975	PLEKHH2	pleckstrin homology domain containing, family H (with MyTH4 domain) member 2	Hs.144901.0	chr2	43984255-43992931	+
243655_x_at	2.77	2.61	2.87	0.23	0.27	0.36	0.354138	0.91449	1.11	0.218256	0.999965	-1.07	0.891309	0.991473	-1.11	0.218256	0.999965	-1.2	0.232808	0.864813	1.07	0.891309	0.991473	1.2	0.232808	0.864813			Hs.199828.0	chr19	11112436-11112892	+
243688_at	3.87	3.77	4.04	0.18	0.2	0.09	0.136886	0.841616	1.07	0.693819	0.999965	-1.13	0.112513	0.773513	-1.07	0.693819	0.999965	-1.2	0.066629	0.81306	1.13	0.112513	0.773513	1.2	0.066629	0.81306	LOC90768	uncharacterized LOC90768	Hs.179481.0	chr4	183060157-183060512	-
243841_at	3.93	3.61	3.88	0.12	0.05	0.06	0.004443	0.61504	1.25	0.019229	0.999965	1.04	0.870005	0.989383	-1.25	0.019229	0.999965	-1.2	0.001362	0.724439	-1.04	0.870005	0.989383	1.2	0.001362	0.724439	SYNE2	spectrin repeat containing, nuclear envelope 2	Hs.283332.0	chr14	64586252-64589232	+
244822_at	5.12	5.19	5.45	0.19	0.39	0.12	0.228448	0.877063	-1.05	0.846009	0.999965	-1.25	0.038325	0.683054	1.05	0.846009	0.999965	-1.2	0.230299	0.863608	1.25	0.038325	0.683054	1.2	0.230299	0.863608	GART	phosphoribosylglycinamide formyltransferase, phosphoribosylglycinamide synthetase, phosphoribosylaminoimidazole synthetase	Hs.164168.0	chr21	34903308-34903717	-
1552325_at	1.69	1.67	1.93	0.13	0.08	0.08	0.069255	0.796587	1.02	0.394742	0.999965	-1.18	0.182487	0.818074	-1.02	0.394742	0.999965	-1.2	0.019576	0.799874	1.18	0.182487	0.818074	1.2	0.019576	0.799874	CFAP53	cilia and flagella associated protein 53	Hs2.253967.1	chr18	47753562-47792865	-
1552559_a_at	4.8	4.8	5.06	0.12	0.19	0.2	0.120474	0.828016	1	0.794551	0.999965	-1.2	0.106732	0.768482	-1	0.794551	0.999965	-1.2	0.109504	0.833436	1.2	0.106732	0.768482	1.2	0.109504	0.833436	CDK15	cyclin-dependent kinase 15	Hs2.348711.1	chr2	202671191-202758770	+
1552569_a_at	4.14	3.63	3.89	0.12	0.28	0.08	0.086458	0.80493	1.43	0.109193	0.999965	1.19	0.019609	0.64249	-1.43	0.109193	0.999965	-1.2	0.495007	0.928924	-1.19	0.019609	0.64249	1.2	0.495007	0.928924	RTP3	receptor (chemosensory) transporter protein 3	Hs2.196584.1	chr3	46539484-46542439	+
1552629_a_at	2.99	2.82	3.09	0.14	0.05	0.16	0.047135	0.770724	1.12	0.382316	0.999965	-1.07	0.125247	0.783558	-1.12	0.382316	0.999965	-1.2	0.027868	0.799874	1.07	0.125247	0.783558	1.2	0.027868	0.799874	JMJD6	jumonji domain containing 6	Hs2.72660.1	chr17	74712409-74722557	-
1553123_at	4.41	4.15	4.42	0.05	0.2	0.03	0.132499	0.838145	1.2	0.24026	0.999965	-1	0.419511	0.907431	-1.2	0.24026	0.999965	-1.2	0.11004	0.833904	1	0.419511	0.907431	1.2	0.11004	0.833904	WDR62	WD repeat domain 62	Hs2.326012.1	chr19	36545507-36565206	+
1553225_s_at	4.9	4.75	5.01	0.25	0.2	0.16	0.447084	0.9354	1.11	0.536131	0.999965	-1.08	0.625123	0.95166	-1.11	0.536131	0.999965	-1.2	0.18388	0.849457	1.08	0.625123	0.95166	1.2	0.18388	0.849457	ZNF75D	zinc finger protein 75D	Hs2.355015.1	chrX	134420811-134427908	-
1553396_a_at	4.09	3.92	4.17	0.03	0.09	0.11	0.007256	0.663763	1.13	0.018623	0.999965	-1.06	0.183946	0.819419	-1.13	0.018623	0.999965	-1.2	0.010792	0.799874	1.06	0.183946	0.819419	1.2	0.010792	0.799874	CCDC13	coiled-coil domain containing 13	Hs2.351117.1	chr3	42788285-42814745	-
1553539_at	3.7	3.59	3.86	0.07	0.13	0.18	0.275842	0.891967	1.08	0.302193	0.999965	-1.11	0.469065	0.919496	-1.08	0.302193	0.999965	-1.2	0.181134	0.849457	1.11	0.469065	0.919496	1.2	0.181134	0.849457	KRT74	keratin 74, type II	Hs2Affx.1.25	chr12	52960752-52967561	-
1554217_a_at	5.96	5.8	6.07	0.05	0.13	0.07	0.007231	0.663252	1.12	0.065758	0.999965	-1.08	0.081305	0.739775	-1.12	0.065758	0.999965	-1.2	0.008982	0.799874	1.08	0.081305	0.739775	1.2	0.008982	0.799874	VPS50	VPS50 EARP/GARPII complex subunit	Hs2.12244.2	chr7	92861652-92905737	+
1554757_a_at	6.77	6.66	6.93	0.04	0.19	0.07	0.302625	0.900283	1.08	0.955623	0.999965	-1.11	0.045882	0.696289	-1.08	0.955623	0.999965	-1.2	0.261873	0.875875	1.11	0.045882	0.696289	1.2	0.261873	0.875875	INPP5A	inositol polyphosphate-5-phosphatase A	Hs2.124029.2	chr10	134351352-134591381	+
1555028_at	3.09	3.03	3.29	0.14	0.28	0.06	0.30418	0.90056	1.04	0.559454	0.999965	-1.15	0.033075	0.674397	-1.04	0.559454	0.999965	-1.2	0.484607	0.927715	1.15	0.033075	0.674397	1.2	0.484607	0.927715	BRD3	bromodomain containing 3	Hs2.86896.2	chr9	136901151-136933633	-
1555321_at	3.83	3.76	4.03	0.26	0.08	0.13	0.264451	0.887684	1.05	0.425404	0.999965	-1.14	0.556045	0.938972	-1.05	0.425404	0.999965	-1.2	0.044816	0.806399	1.14	0.556045	0.938972	1.2	0.044816	0.806399	ACOT11	acyl-CoA thioesterase 11	Hs2.234786.6	chr1	55013892-55064513	+
1555380_at	5.12	4.86	5.12	0.02	0.17	0.11	0.221465	0.875368	1.2	0.147101	0.999965	1	0.453489	0.915878	-1.2	0.147101	0.999965	-1.2	0.28368	0.882788	-1	0.453489	0.915878	1.2	0.28368	0.882788	ADAMTS4	ADAM metallopeptidase with thrombospondin type 1 motif 4	Hs2.211604.2	chr1	161165772-161168843	-
1555430_at	2.78	2.7	2.96	0.02	0.22	0.21	0.783757	0.981113	1.06	0.753858	0.999965	-1.13	0.467618	0.919171	-1.06	0.753858	0.999965	-1.2	0.753666	0.973096	1.13	0.467618	0.919171	1.2	0.753666	0.973096	TSTD2	thiosulfate sulfurtransferase (rhodanese)-like domain containing 2	Hs2.170453.3	chr9	100366357-100388281	-
1555870_at	6.46	6.32	6.58	0.14	0.23	0.13	0.185262	0.863961	1.1	0.540383	0.999965	-1.09	0.182087	0.818006	-1.1	0.540383	0.999965	-1.2	0.112629	0.834709	1.09	0.182087	0.818006	1.2	0.112629	0.834709	RNF207	ring finger protein 207	Hs2.101077.1	chr1	6268919-6280998	+
1557009_a_at	2.24	1.96	2.23	0.1	0.12	0.16	0.20771	0.871477	1.21	0.072133	0.999965	1.01	0.479368	0.921048	-1.21	0.072133	0.999965	-1.2	0.282969	0.882788	-1.01	0.479368	0.921048	1.2	0.282969	0.882788	LOC340107	uncharacterized LOC340107	Hs2.145181.1	chr5	24835390-24840692	-
1557029_at	5.85	5.55	5.81	0.37	0.08	0.33	0.602615	0.956002	1.23	0.771458	0.999965	1.02	0.577475	0.942916	-1.23	0.771458	0.999965	-1.2	0.302909	0.887918	-1.02	0.577475	0.942916	1.2	0.302909	0.887918	HMMR-AS1	HMMR antisense RNA 1	Hs2.426628.1	chr5	162909611-162910280	-
1557405_at	2.66	2.55	2.81	0.1	0.14	0.19	0.465499	0.938494	1.08	0.247372	0.999965	-1.11	0.92608	0.994514	-1.08	0.247372	0.999965	-1.2	0.322	0.892932	1.11	0.92608	0.994514	1.2	0.322	0.892932	LOC100130111	uncharacterized LOC100130111	Hs2.172628.1	chr15	29967193-29971367	+
1558262_at	2.69	2.44	2.71	0.1	0.15	0.09	0.038399	0.764968	1.19	0.050751	0.999965	-1.01	0.367445	0.890595	-1.19	0.050751	0.999965	-1.2	0.060092	0.81306	1.01	0.367445	0.890595	1.2	0.060092	0.81306	SPTY2D1-AS1	SPTY2D1 antisense RNA 1	Hs2.383800.1	chr11	18624511-18625430	+
1558421_a_at	5.19	5.01	5.27	0.13	0.29	0.05	0.583203	0.953042	1.14	0.771398	0.999965	-1.05	0.092576	0.74946	-1.14	0.771398	0.999965	-1.2	0.587424	0.949419	1.05	0.092576	0.74946	1.2	0.587424	0.949419	C14orf180	chromosome 14 open reading frame 180	Hs2.153827.1	chr14	105046055-105056184	+
1558888_x_at	3.05	3.13	3.39	0.12	0.36	0.21	0.308052	0.901146	-1.06	0.3882	0.999965	-1.27	0.073228	0.733459	1.06	0.3882	0.999965	-1.2	0.663193	0.962064	1.27	0.073228	0.733459	1.2	0.663193	0.962064	ZNF321P; ZNF816-ZNF321P	zinc finger protein 321, pseudogene; ZNF816-ZNF321P readthrough	Hs2.146844.1	chr19	53430387-53445847	-
1559856_s_at	2.52	2.21	2.47	0.15	0.23	0.21	0.722536	0.97319	1.24	0.448917	0.999965	1.04	0.731828	0.969506	-1.24	0.448917	0.999965	-1.2	0.641796	0.958617	-1.04	0.731828	0.969506	1.2	0.641796	0.958617	KMT2A	lysine (K)-specific methyltransferase 2A	Hs2.406233.1	chr11	118352428-118355590	+
1560565_at	2.77	2.83	3.1	0.23	0.21	0.05	0.445924	0.934962	-1.04	0.794129	0.999965	-1.25	0.204528	0.826064	1.04	0.794129	0.999965	-1.2	0.320248	0.892778	1.25	0.204528	0.826064	1.2	0.320248	0.892778	LINC01333	long intergenic non-protein coding RNA 1333	Hs2.438427.1	chr5	73618310-73624180	+
1561192_at	2.62	2.42	2.69	0.01	0.26	0.13	0.767122	0.980514	1.15	0.797489	0.999965	-1.05	0.529616	0.933511	-1.15	0.797489	0.999965	-1.2	0.561025	0.943191	1.05	0.529616	0.933511	1.2	0.561025	0.943191			Hs2.269123.1	chr14	90346920-90347521	-
1561336_at	4.54	4.35	4.61	0.11	0.27	0.14	0.452011	0.936581	1.14	0.815381	0.999965	-1.05	0.242376	0.845577	-1.14	0.815381	0.999965	-1.2	0.311078	0.890348	1.05	0.242376	0.845577	1.2	0.311078	0.890348	DNASE1L3	deoxyribonuclease I-like 3	Hs2.406988.1	chr3	58178354-58180706	-
1562316_at	2.55	2.42	2.69	0.23	0.39	0.34	0.585298	0.953549	1.09	0.642999	0.999965	-1.1	0.574524	0.942284	-1.09	0.642999	0.999965	-1.2	0.373255	0.902106	1.1	0.574524	0.942284	1.2	0.373255	0.902106			Hs2.376890.1	chr20	33153245-33156652	-
1562718_at	2.58	2.39	2.65	0.15	0.29	0.09	0.740551	0.977159	1.15	0.564692	0.999965	-1.05	0.496941	0.925569	-1.15	0.564692	0.999965	-1.2	0.736503	0.97083	1.05	0.496941	0.925569	1.2	0.736503	0.97083	LOC102724449	uncharacterized LOC102724449	Hs2.434437.1	chr21	33025905-33030541	-
1563453_at	3.41	3.19	3.46	0.06	0.11	0.2	0.1834	0.8632	1.16	0.102447	0.999965	-1.04	0.538477	0.935524	-1.16	0.102447	0.999965	-1.2	0.130635	0.839471	1.04	0.538477	0.935524	1.2	0.130635	0.839471			Hs2.376835.1	chr20	19475833-20014538	+
1563601_at	3.02	2.61	2.87	0.07	0.19	0.12	0.07202	0.796587	1.33	0.063511	0.999965	1.11	0.054828	0.711918	-1.33	0.063511	0.999965	-1.2	0.384726	0.903434	-1.11	0.054828	0.711918	1.2	0.384726	0.903434			Hs2.377048.1	chr6	169934883-169938352	-
1563872_at	5.24	5.09	5.35	0.16	0.18	0.12	0.14243	0.844664	1.11	0.468735	0.999965	-1.09	0.22174	0.834886	-1.11	0.468735	0.999965	-1.2	0.065073	0.81306	1.09	0.22174	0.834886	1.2	0.065073	0.81306	LOC284395	uncharacterized LOC284395	Hs2.437138.1	chr19	29777917-30016659	-
1565705_x_at	3.55	3.17	3.44	0.16	0.36	0.16	0.611997	0.957414	1.3	0.435457	0.999965	1.08	0.542659	0.936268	-1.3	0.435457	0.999965	-1.2	0.585616	0.949279	-1.08	0.542659	0.936268	1.2	0.585616	0.949279			Hs2.379022.1	chr3	42085664-42087844	-
1566447_at	3.07	3.03	3.29	0.17	0.13	0.18	0.072501	0.796587	1.03	0.509476	0.999965	-1.17	0.130268	0.785779	-1.03	0.509476	0.999965	-1.2	0.044885	0.806399	1.17	0.130268	0.785779	1.2	0.044885	0.806399	CD6	CD6 molecule	Hs2.377018.1	chr11	60777391-60782223	-
1566517_at	3.32	3.13	3.39	0.12	0.21	0.08	0.304714	0.900664	1.14	0.525942	0.999965	-1.05	0.319686	0.876327	-1.14	0.525942	0.999965	-1.2	0.172508	0.84568	1.05	0.319686	0.876327	1.2	0.172508	0.84568			Hs2.348113.1	chr4	154536683-154539645	-
1566631_at	4.05	3.98	4.24	0.17	0.08	0.14	0.110586	0.820628	1.05	0.358114	0.999965	-1.14	0.273873	0.857658	-1.05	0.358114	0.999965	-1.2	0.040523	0.801067	1.14	0.273873	0.857658	1.2	0.040523	0.801067			Hs2.407106.1	chrX	292760-295010	+
1567359_at	2.3	2.05	2.31	0.19	0.16	0.05	0.118674	0.827022	1.19	0.136393	0.999965	-1.01	0.363071	0.889486	-1.19	0.136393	0.999965	-1.2	0.092914	0.828131	1.01	0.363071	0.889486	1.2	0.092914	0.828131	BDNF-AS	BDNF antisense RNA	Hs2.384312.1	chr11	27719024-27719334	-
1568248_x_at	4.54	4.37	4.63	0.17	0.15	0.13	0.330434	0.909358	1.13	0.235287	0.999965	-1.06	0.714952	0.967929	-1.13	0.235287	0.999965	-1.2	0.234417	0.864813	1.06	0.714952	0.967929	1.2	0.234417	0.864813	SNORA71B	small nucleolar RNA, H/ACA box 71B	Hs2.381331.1	chr20	37053842-37053978	+
1569362_at	4.09	4.19	4.46	0.24	0.44	0.12	0.473807	0.939933	-1.08	0.450984	0.999965	-1.29	0.123925	0.782543	1.08	0.450984	0.999965	-1.2	0.958625	0.996727	1.29	0.123925	0.782543	1.2	0.958625	0.996727	ALCAM	activated leukocyte cell adhesion molecule	Hs2.435844.1	chr3	105085761-105244228	+
1570135_at	4.52	4.5	4.77	0.08	0.39	0.1	0.256424	0.885804	1.01	0.676366	0.999965	-1.19	0.037417	0.679936	-1.01	0.676366	0.999965	-1.2	0.188925	0.851002	1.19	0.037417	0.679936	1.2	0.188925	0.851002	ZNF230	zinc finger protein 230	Hs2.382132.1	chr19	44507110-44508875	+
1570167_at	4.68	4.41	4.67	0.23	0.22	0.1	0.652348	0.963251	1.21	0.624252	0.999965	1.01	0.804792	0.981558	-1.21	0.624252	0.999965	-1.2	0.335606	0.896647	-1.01	0.804792	0.981558	1.2	0.335606	0.896647			Hs2.382058.1	chr19	13180611-13182188	-
1570441_at	2.92	2.76	3.02	0.2	0.49	0.12	0.541983	0.948722	1.12	0.820458	0.999965	-1.07	0.095339	0.754676	-1.12	0.820458	0.999965	-1.2	0.511176	0.932259	1.07	0.095339	0.754676	1.2	0.511176	0.932259	NAPB	N-ethylmaleimide-sensitive factor attachment protein, beta	Hs2.434251.1	chr20	23359439-23402051	-
1570480_s_at	3.61	3.3	3.56	0.12	0.14	0.14	0.14847	0.846656	1.24	0.095999	0.999965	1.03	0.664605	0.957993	-1.24	0.095999	0.999965	-1.2	0.142983	0.842246	-1.03	0.664605	0.957993	1.2	0.142983	0.842246	ART1	ADP-ribosyltransferase 1	Hs2.382188.1	chr11	3666357-4408992	+
201332_s_at	5.31	5.33	5.58	0.16	0.15	0.05	0.05752	0.786725	-1.01	0.658118	0.999965	-1.2	0.02631	0.661283	1.01	0.658118	0.999965	-1.19	0.05037	0.807638	1.2	0.02631	0.661283	1.19	0.05037	0.807638	STAT6	signal transducer and activator of transcription 6, interleukin-4 induced	g4507258	chr12	57490017-57505055	-
202961_s_at	12.27	11.98	12.24	0.06	0.16	0.02	0.059205	0.788898	1.22	0.142316	0.999965	1.02	0.683974	0.961886	-1.22	0.142316	0.999965	-1.19	0.055809	0.81306	-1.02	0.683974	0.961886	1.19	0.055809	0.81306	ATP5J2	ATP synthase, H+ transporting, mitochondrial Fo complex subunit F2	g4757811	chr7	99055818-99063790	-
203969_at	3.79	3.58	3.82	0.16	0.17	0.05	0.321886	0.907264	1.16	0.714293	0.999965	-1.02	0.268564	0.855423	-1.16	0.714293	0.999965	-1.19	0.131539	0.841288	1.02	0.268564	0.855423	1.19	0.131539	0.841288	PEX3	peroxisomal biogenesis factor 3	Hs.7277.0	chr6	143771885-143813321	+
204146_at	9.99	9.92	10.17	0.07	0.16	0.1	0.358393	0.915112	1.05	0.937079	0.999965	-1.13	0.170055	0.810828	-1.05	0.937079	0.999965	-1.19	0.278337	0.881046	1.13	0.170055	0.810828	1.19	0.278337	0.881046	RAD51AP1	RAD51 associated protein 1	Hs.24596.0	chr12	4648032-4669212	+
204324_s_at	7.34	6.9	7.15	0.23	0.04	0.13	0.023201	0.746068	1.36	0.029339	0.999965	1.14	0.331297	0.879694	-1.36	0.029339	0.999965	-1.19	0.014201	0.799874	-1.14	0.331297	0.879694	1.19	0.014201	0.799874	GOLIM4	golgi integral membrane protein 4	g7657137	chr3	167727653-167813086	-
204871_at	6.97	6.82	7.07	0.04	0.11	0.1	0.094161	0.80665	1.11	0.179454	0.999965	-1.07	0.315351	0.875	-1.11	0.179454	0.999965	-1.19	0.072673	0.81306	1.07	0.315351	0.875	1.19	0.072673	0.81306	MTERF1	mitochondrial transcription termination factor 1	g5902009	chr7	91502196-91510016	-
205361_s_at	10.51	10.39	10.63	0.09	0.14	0.08	0.25043	0.885223	1.09	0.492062	0.999965	-1.09	0.300046	0.869966	-1.09	0.492062	0.999965	-1.19	0.144812	0.842246	1.09	0.300046	0.869966	1.19	0.144812	0.842246	PFDN4	prefoldin subunit 4	Hs.91161.0	chr20	52824966-52836491	+
205644_s_at	12.43	12.18	12.43	0.05	0.15	0.04	0.10082	0.81168	1.19	0.15631	0.999965	-1	0.822782	0.983963	-1.19	0.15631	0.999965	-1.19	0.102057	0.830815	1	0.822782	0.983963	1.19	0.102057	0.830815	SNRPG	small nuclear ribonucleoprotein polypeptide G	g4507132	chr2	70508640-70520862	-
205659_at	7.05	6.96	7.21	0.03	0.19	0.05	0.24051	0.881712	1.07	0.986459	0.999965	-1.11	0.007899	0.563191	-1.07	0.986459	0.999965	-1.19	0.236859	0.866146	1.11	0.007899	0.563191	1.19	0.236859	0.866146	HDAC9	histone deacetylase 9	g7662279	chr7	18535368-18708465	+
206160_at	4.25	4.08	4.33	0.14	0.27	0.1	0.892156	0.990802	1.13	0.961487	0.999965	-1.06	0.54501	0.937106	-1.13	0.961487	0.999965	-1.19	0.743411	0.971824	1.06	0.54501	0.937106	1.19	0.743411	0.971824	APOBEC2	apolipoprotein B mRNA editing enzyme, catalytic polypeptide-like 2	g5802977	chr6	41021042-41032250	+
206478_at	2.9	3.03	3.29	0.21	0.08	0.14	0.07289	0.796587	-1.1	0.280212	0.999965	-1.31	0.057703	0.712425	1.1	0.280212	0.999965	-1.19	0.142427	0.842246	1.31	0.057703	0.712425	1.19	0.142427	0.842246	KIAA0125	KIAA0125	g7661923	chr14	106390611-106398500	+
206931_at	3.06	2.9	3.14	0.34	0.19	0.2	0.6932	0.968939	1.12	0.513463	0.999965	-1.06	0.921119	0.993959	-1.12	0.513463	0.999965	-1.19	0.398932	0.908076	1.06	0.921119	0.993959	1.19	0.398932	0.908076	ZNF141	zinc finger protein 141	g4507992	chr4	331623-369047	+
206955_at	4.99	4.87	5.13	0.11	0.23	0.19	0.403703	0.924658	1.08	0.484763	0.999965	-1.1	0.501732	0.926902	-1.08	0.484763	0.999965	-1.19	0.256412	0.87562	1.1	0.501732	0.926902	1.19	0.256412	0.87562	AQP7	aquaporin 7	g4502186	chr9	33384947-33402517	-
207016_s_at	3.1	3.07	3.33	0.05	0.28	0.09	0.158625	0.851342	1.02	0.726425	0.999965	-1.17	0.021982	0.651427	-1.02	0.726425	0.999965	-1.19	0.135975	0.842246	1.17	0.021982	0.651427	1.19	0.135975	0.842246	ALDH1A2	aldehyde dehydrogenase 1 family, member A2	g3970845	chr15	58245628-58306186	-
207195_at	2.48	2.35	2.6	0.1	0.1	0.21	0.350881	0.914394	1.09	0.88326	0.999965	-1.09	0.306456	0.870966	-1.09	0.88326	0.999965	-1.19	0.272926	0.879319	1.09	0.306456	0.870966	1.19	0.272926	0.879319	CNTN6	contactin 6	g7657360	chr3	1134628-1445278	+
207274_at	3.73	3.82	4.07	0.17	0.05	0.15	0.149874	0.846656	-1.06	0.804205	0.999965	-1.26	0.142574	0.795285	1.06	0.804205	0.999965	-1.19	0.101624	0.830815	1.26	0.142574	0.795285	1.19	0.101624	0.830815	CHRNE	cholinergic receptor, nicotinic epsilon	g4557462	chr17	4801068-4806369	-
207278_s_at	4.03	3.84	4.1	0.16	0.25	0.12	0.231563	0.878551	1.14	0.32579	0.999965	-1.05	0.592845	0.945951	-1.14	0.32579	0.999965	-1.19	0.129616	0.838394	1.05	0.592845	0.945951	1.19	0.129616	0.838394	CD209	CD209 molecule	g10863956	chr19	7807871-7812432	-
207367_at	5.19	5.03	5.28	0.04	0.09	0.09	0.01233	0.692074	1.11	0.05624	0.999965	-1.07	0.142547	0.795285	-1.11	0.05624	0.999965	-1.19	0.014067	0.799874	1.07	0.142547	0.795285	1.19	0.014067	0.799874	ATP12A	ATPase, H+/K+ transporting, nongastric, alpha polypeptide	g10280617	chr13	25254694-25285917	+
207424_at	2.67	2.61	2.86	0.35	0.1	0.23	0.43417	0.932922	1.05	0.269577	0.999965	-1.14	0.695135	0.964644	-1.05	0.269577	0.999965	-1.19	0.267005	0.876779	1.14	0.695135	0.964644	1.19	0.267005	0.876779	MYF5	myogenic factor 5	g5031928	chr12	81110800-81113447	+
207619_at	2.54	2.44	2.68	0.13	0.08	0.12	0.05019	0.777149	1.08	0.443625	0.999965	-1.1	0.118602	0.778557	-1.08	0.443625	0.999965	-1.19	0.023736	0.799874	1.1	0.118602	0.778557	1.19	0.023736	0.799874	HCRTR1	hypocretin (orexin) receptor 1	g4557636	chr1	32084640-32092714	+
207637_at	3.99	3.81	4.06	0.08	0.08	0.08	0.013941	0.702552	1.13	0.060054	0.999965	-1.05	0.246693	0.847389	-1.13	0.060054	0.999965	-1.19	0.010414	0.799874	1.05	0.246693	0.847389	1.19	0.010414	0.799874	WSCD2	WSC domain containing 2	g7662305	chr12	108523454-108623642	+
207790_at	4.37	4.34	4.59	0.13	0.25	0.13	0.320408	0.906399	1.03	0.708468	0.999965	-1.16	0.087876	0.74741	-1.03	0.708468	0.999965	-1.19	0.365298	0.899662	1.16	0.087876	0.74741	1.19	0.365298	0.899662	LRRC1	leucine rich repeat containing 1	g13378148	chr6	53659294-53770153	+
208416_s_at	5.72	5.7	5.94	0.12	0.03	0.08	0.019228	0.746068	1.01	0.35395	0.999965	-1.17	0.084547	0.742154	-1.01	0.35395	0.999965	-1.19	0.004179	0.785387	1.17	0.084547	0.742154	1.19	0.004179	0.785387	SPTB	spectrin, beta, erythrocytic	g10334855	chr14	65233117-65289866	-
208624_s_at	8.2	7.81	8.06	0.24	0.15	0.18	0.110403	0.820365	1.31	0.101932	0.999965	1.1	0.879088	0.99054	-1.31	0.101932	0.999965	-1.19	0.060523	0.81306	-1.1	0.879088	0.99054	1.19	0.060523	0.81306	EIF4G1	eukaryotic translation initiation factor 4 gamma, 1	Hs.211568.1	chr3	184033093-184053139	+
208995_s_at	8.8	8.58	8.82	0.08	0.22	0.06	0.450131	0.936188	1.17	0.726067	0.999965	-1.02	0.199391	0.823833	-1.17	0.726067	0.999965	-1.19	0.292602	0.885995	1.02	0.199391	0.823833	1.19	0.292602	0.885995	PPIG	peptidylprolyl isomerase G (cyclophilin G)	g1117967	chr2	170440953-170494131	+
209496_at	3.58	3.48	3.74	0.04	0.02	0.04	0.000187	0.461993	1.07	0.031929	0.999965	-1.11	0.004616	0.5298	-1.07	0.031929	0.999965	-1.19	0.00038	0.714729	1.11	0.004616	0.5298	1.19	0.00038	0.714729	RARRES2	retinoic acid receptor responder (tazarotene induced) 2	g12652642	chr7	150035407-150038694	-
209830_s_at	4.11	3.78	4.03	0.09	0.24	0.1	0.183094	0.8632	1.26	0.16244	0.999965	1.06	0.292749	0.868314	-1.26	0.16244	0.999965	-1.19	0.252539	0.874704	-1.06	0.292749	0.868314	1.19	0.252539	0.874704	SLC9A3R2	solute carrier family 9, subfamily A (NHE3, cation proton antiporter 3), member 3 regulator 2	g2665825	chr16	2077006-2088328	+
211738_x_at	4.58	4.39	4.65	0.04	0.21	0.06	0.280727	0.893614	1.14	0.563211	0.999965	-1.05	0.101611	0.761853	-1.14	0.563211	0.999965	-1.19	0.195905	0.852693	1.05	0.101611	0.761853	1.19	0.195905	0.852693	CELA3A	chymotrypsin-like elastase family, member 3A	g13543517	chr1	22328148-22339025	+
211760_s_at	7.6	7.46	7.71	0.12	0.24	0.05	0.299309	0.89794	1.11	0.619307	0.999965	-1.07	0.168322	0.808592	-1.11	0.619307	0.999965	-1.19	0.174352	0.846169	1.07	0.168322	0.808592	1.19	0.174352	0.846169	VAMP4	vesicle associated membrane protein 4	g13543647	chr1	171673060-171711094	-
212210_at	4.49	4.39	4.65	0.05	0.21	0.2	0.489779	0.94139	1.07	0.832884	0.999965	-1.12	0.264195	0.854345	-1.07	0.832884	0.999965	-1.19	0.453831	0.92066	1.12	0.264195	0.854345	1.19	0.453831	0.92066	INTS1	integrator complex subunit 1	Hs.112184.0	chr7	1509912-1533488	-
212427_at	5.07	4.79	5.05	0.14	0.24	0.11	0.146152	0.846656	1.21	0.208794	0.999965	1.02	0.784278	0.977716	-1.21	0.208794	0.999965	-1.19	0.096941	0.828131	-1.02	0.784278	0.977716	1.19	0.096941	0.828131	KIAA0368	KIAA0368	Hs.3852.1	chr9	114122967-114213813	-
213704_at	7.73	7.7	7.95	0.08	0.16	0.03	0.031946	0.755938	1.02	0.51951	0.999965	-1.17	0.011539	0.587242	-1.02	0.51951	0.999965	-1.19	0.026552	0.799874	1.17	0.011539	0.587242	1.19	0.026552	0.799874	RABGGTB	Rab geranylgeranyltransferase, beta subunit	Hs.78948.1	chr1	76260104-76260768	+
214059_at	3.72	3.75	4	0.11	0.3	0.14	0.283737	0.893913	-1.02	0.667802	0.999965	-1.21	0.048036	0.699366	1.02	0.667802	0.999965	-1.19	0.372076	0.901628	1.21	0.048036	0.699366	1.19	0.372076	0.901628	IFI44	interferon-induced protein 44	Hs.82316.0	chr1	79128920-79129756	+
214608_s_at	3.68	3.74	4	0.18	0.15	0.2	0.308172	0.901146	-1.04	0.974034	0.999965	-1.24	0.246976	0.84765	1.04	0.974034	0.999965	-1.19	0.215647	0.858803	1.24	0.246976	0.84765	1.19	0.215647	0.858803	EYA1	EYA transcriptional coactivator and phosphatase 1	Hs.94210.0	chr8	72109669-72274467	-
214669_x_at	4.33	4.04	4.29	0.1	0.24	0.12	0.128485	0.836533	1.22	0.146738	0.999965	1.03	0.861048	0.988257	-1.22	0.146738	0.999965	-1.19	0.1234	0.837627	-1.03	0.861048	0.988257	1.19	0.1234	0.837627	IGKC	immunoglobulin kappa constant	Hs.325722.1	chr2	89156926-89442610	-
214878_at	7.17	6.96	7.2	0.16	0.1	0.05	0.029726	0.755938	1.16	0.115667	0.999965	-1.02	0.509561	0.929442	-1.16	0.115667	0.999965	-1.19	0.00561	0.788107	1.02	0.509561	0.929442	1.19	0.00561	0.788107	ZNF37A	zinc finger protein 37A	Hs.54488.0	chr10	38406473-38408479	+
215254_at	3.14	3.03	3.29	0.27	0.13	0.12	0.252929	0.885615	1.07	0.622296	0.999965	-1.11	0.352293	0.886309	-1.07	0.622296	0.999965	-1.19	0.050465	0.807638	1.11	0.352293	0.886309	1.19	0.050465	0.807638	RCAN1	regulator of calcineurin 1	Hs.250724.0	chr21	35893369-35895562	-
215516_at	1.94	1.83	2.08	0.13	0.1	0.15	0.192663	0.866714	1.08	0.568124	0.999965	-1.1	0.257876	0.850722	-1.08	0.568124	0.999965	-1.19	0.108413	0.832847	1.1	0.257876	0.850722	1.19	0.108413	0.832847	LAMB4	laminin, beta 4	Hs.202688.1	chr7	107664404-107756574	-
215778_x_at	5.65	5.36	5.6	0.04	0.14	0.15	0.086756	0.80493	1.23	0.069666	0.999965	1.03	0.76841	0.974703	-1.23	0.069666	0.999965	-1.19	0.082736	0.821974	-1.03	0.76841	0.974703	1.19	0.082736	0.821974			Hs.247857.0	chr7	303714-304070	+
215816_at	4.9	4.75	5.01	0.08	0.1	0.12	0.056979	0.786725	1.11	0.124654	0.999965	-1.07	0.299035	0.869883	-1.11	0.124654	0.999965	-1.19	0.040285	0.801067	1.07	0.299035	0.869883	1.19	0.040285	0.801067	GUSBP11	glucuronidase, beta pseudogene 11	Hs.278451.0	chr22	23981016-24002190	-
216388_s_at	4.73	4.56	4.81	0.07	0.22	0.12	0.076563	0.797765	1.13	0.251928	0.999965	-1.05	0.154425	0.8001	-1.13	0.251928	0.999965	-1.19	0.061798	0.81306	1.05	0.154425	0.8001	1.19	0.061798	0.81306	LTB4R	leukotriene B4 receptor	Hs.28408.2	chr14	24784782-24785916	+
216555_at	5.56	5.11	5.37	0.25	0.19	0.04	0.118997	0.827022	1.36	0.137709	0.999965	1.15	0.226768	0.837628	-1.36	0.137709	0.999965	-1.19	0.1377	0.842246	-1.15	0.226768	0.837628	1.19	0.1377	0.842246	PRR14L	proline rich 14-like	Hs.252259.1	chr22	32110121-32111972	-
216821_at	4.3	4.14	4.4	0.17	0.19	0.18	0.268884	0.890359	1.11	0.161797	0.999965	-1.07	0.576444	0.942488	-1.11	0.161797	0.999965	-1.19	0.264628	0.876417	1.07	0.576444	0.942488	1.19	0.264628	0.876417	KRT8P11	keratin 8 pseudogene 11	Hs.307126.0	chr9	102067393-102068893	+
216848_at	4.22	4.08	4.33	0.16	0.17	0.1	0.378181	0.919632	1.1	0.385524	0.999965	-1.08	0.831408	0.984797	-1.1	0.385524	0.999965	-1.19	0.184866	0.849457	1.08	0.831408	0.984797	1.19	0.184866	0.849457			Hs.326757.0	chr22	38656217-38662765	+
216869_at	4.55	4.45	4.7	0.09	0.17	0.1	0.468359	0.938494	1.07	0.924851	0.999965	-1.11	0.252812	0.849627	-1.07	0.924851	0.999965	-1.19	0.33397	0.896647	1.11	0.252812	0.849627	1.19	0.33397	0.896647	PDE1C	phosphodiesterase 1C, calmodulin-dependent 70kDa	Hs.41718.1	chr7	31792617-31917640	-
217019_at	6.81	6.73	6.98	0.09	0.22	0.17	0.376072	0.919548	1.06	0.771223	0.999965	-1.13	0.156594	0.801187	-1.06	0.771223	0.999965	-1.19	0.386805	0.904566	1.13	0.156594	0.801187	1.19	0.386805	0.904566			Hs.302114.0	chr20	55176721-55177115	+
217036_at	3.51	2.99	3.25	0.16	0.28	0.14	0.286242	0.89487	1.43	0.219336	0.999965	1.2	0.166865	0.807818	-1.43	0.219336	0.999965	-1.19	0.618827	0.953693	-1.2	0.166865	0.807818	1.19	0.618827	0.953693			Hs.247911.0	chr2	89160396-89339984	+
217266_at	9.22	9.07	9.33	0.11	0.23	0.14	0.594466	0.955331	1.11	0.912645	0.999965	-1.08	0.339049	0.882318	-1.11	0.912645	0.999965	-1.19	0.427167	0.915554	1.08	0.339049	0.882318	1.19	0.427167	0.915554	RPL15; RPL15P3	ribosomal protein L15; ribosomal protein L15 pseudogene 3	Hs.247851.0	chr22	27282867-27283511	-
217281_x_at	2.47	2.55	2.8	0.1	0.36	0.17	0.180249	0.86184	-1.06	0.610731	0.999965	-1.25	0.025883	0.660643	1.06	0.610731	0.999965	-1.19	0.291441	0.885995	1.25	0.025883	0.660643	1.19	0.291441	0.885995			Hs.249245.1	chr14	106330023-106518651	-
217371_s_at	5.37	5.35	5.6	0.08	0.17	0.11	0.098314	0.810566	1.02	0.513617	0.999965	-1.17	0.027611	0.666601	-1.02	0.513617	0.999965	-1.19	0.193225	0.852693	1.17	0.027611	0.666601	1.19	0.193225	0.852693	IL15	interleukin 15	Hs.168132.2	chr4	142643106-142654014	+
218337_at	7.21	7.06	7.31	0.02	0.21	0.05	0.116084	0.825917	1.11	0.324195	0.999965	-1.07	0.04515	0.695955	-1.11	0.324195	0.999965	-1.19	0.093758	0.828131	1.07	0.04515	0.695955	1.19	0.093758	0.828131	FAM160B2	family with sequence similarity 160, member B2	g12232410	chr8	21958406-21961890	+
219161_s_at	10.78	10.62	10.87	0.04	0.15	0.03	0.094635	0.806833	1.11	0.488924	0.999965	-1.07	0.011905	0.594654	-1.11	0.488924	0.999965	-1.19	0.076724	0.817289	1.07	0.011905	0.594654	1.19	0.076724	0.817289	CKLF; CKLF-CMTM1	chemokine-like factor; CKLF-CMTM1 readthrough	g10092593	chr16	66586471-66599970	+
219342_at	7.42	7.23	7.48	0.02	0.16	0.06	0.134008	0.839	1.14	0.329369	0.999965	-1.05	0.147604	0.79806	-1.14	0.329369	0.999965	-1.19	0.104257	0.832847	1.05	0.147604	0.79806	1.19	0.104257	0.832847	CASD1	CAS1 domain containing 1	g12597638	chr7	94164674-94186279	+
219372_at	8.1	7.91	8.16	0.14	0.16	0.01	0.258588	0.886582	1.14	0.509101	0.999965	-1.05	0.360651	0.889349	-1.14	0.509101	0.999965	-1.19	0.094833	0.828131	1.05	0.360651	0.889349	1.19	0.094833	0.828131	IFT81	intraflagellar transport 81	g7661539	chr12	110643245-110656598	+
219411_at	5.75	5.51	5.76	0.02	0.02	0.14	0.019315	0.746068	1.18	0.000243	0.999965	-1.01	0.657354	0.956765	-1.18	0.000243	0.999965	-1.19	0.02651	0.799874	1.01	0.657354	0.956765	1.19	0.02651	0.799874	ELMO3	engulfment and cell motility 3	g13376010	chr16	67233411-67237906	+
219541_at	5.62	5.73	5.98	0.22	0.05	0.07	0.080877	0.79997	-1.08	0.905029	0.999965	-1.28	0.096337	0.755577	1.08	0.905029	0.999965	-1.19	0.005003	0.788107	1.28	0.096337	0.755577	1.19	0.005003	0.788107	LIME1	Lck interacting transmembrane adaptor 1	g8923377	chr20	62367994-62370456	+
219559_at	5.37	5.23	5.48	0.09	0.2	0.13	0.55052	0.949128	1.11	0.944592	0.999965	-1.07	0.305035	0.870238	-1.11	0.944592	0.999965	-1.19	0.412379	0.911642	1.07	0.305035	0.870238	1.19	0.412379	0.911642	SLC17A9	solute carrier family 17 (vesicular nucleotide transporter), member 9	g11545794	chr20	61595590-61599941	+
220681_at	6.02	5.73	5.98	0.11	0.08	0.14	0.034523	0.762479	1.22	0.018849	0.999965	1.03	0.458951	0.916546	-1.22	0.018849	0.999965	-1.19	0.054404	0.81306	-1.03	0.458951	0.916546	1.19	0.054404	0.81306	PRR34	proline rich 34	g8922784	chr22	46446338-46450024	-
221446_at	4.08	4.03	4.28	0.08	0.21	0.21	0.941378	0.99494	1.04	0.884578	0.999965	-1.15	0.72696	0.968608	-1.04	0.884578	0.999965	-1.19	0.868864	0.987017	1.15	0.72696	0.968608	1.19	0.868864	0.987017	ADAM30	ADAM metallopeptidase domain 30	g11497608	chr1	120436586-120438959	-
221452_s_at	11.38	11.24	11.49	0.07	0.15	0.04	0.060682	0.789744	1.1	0.324647	0.999965	-1.08	0.06648	0.728488	-1.1	0.324647	0.999965	-1.19	0.041963	0.803549	1.08	0.06648	0.728488	1.19	0.041963	0.803549	TMEM14B	transmembrane protein 14B	g13624338	chr6	10749478-10756751	+
221622_s_at	10.46	10.27	10.52	0.02	0.14	0.06	0.091652	0.80665	1.14	0.252818	0.999965	-1.04	0.146854	0.797707	-1.14	0.252818	0.999965	-1.19	0.077202	0.818129	1.04	0.146854	0.797707	1.19	0.077202	0.818129	TMEM126B	transmembrane protein 126B	g12005514	chr11	85339648-85347466	+
221951_at	7.11	6.92	7.16	0.07	0.06	0.1	0.042077	0.764968	1.14	0.018116	0.999965	-1.04	0.6451	0.955465	-1.14	0.018116	0.999965	-1.19	0.054555	0.81306	1.04	0.6451	0.955465	1.19	0.054555	0.81306	TMEM80	transmembrane protein 80	Hs.28974.0	chr11	700140-704123	+
221986_s_at	4.44	4.07	4.32	0.07	0.12	0.13	0.074146	0.796587	1.29	0.037179	0.999965	1.08	0.429806	0.909665	-1.29	0.037179	0.999965	-1.19	0.127336	0.837828	-1.08	0.429806	0.909665	1.19	0.127336	0.837828	KLHL24	kelch-like family member 24	Hs.246875.1	chr3	183353410-183398086	+
222082_at	4.41	4.24	4.49	0.06	0.17	0.22	0.567177	0.951913	1.13	0.235406	0.999965	-1.06	0.851361	0.987561	-1.13	0.235406	0.999965	-1.19	0.47342	0.925609	1.06	0.851361	0.987561	1.19	0.47342	0.925609	ZBTB7A	zinc finger and BTB domain containing 7A	Hs.104640.1	chr19	4048025-4048499	-
222213_x_at	2.09	1.97	2.22	0.14	0.04	0.05	0.035372	0.762479	1.09	0.298511	0.999965	-1.09	0.184647	0.819789	-1.09	0.298511	0.999965	-1.19	0.001613	0.724439	1.09	0.184647	0.819789	1.19	0.001613	0.724439			Hs.296710.0	chr8	91434572-91435690	-
35436_at	5.47	5.41	5.66	0.04	0.18	0.05	0.012545	0.692653	1.04	0.224649	0.999965	-1.14	0.004483	0.5298	-1.04	0.224649	0.999965	-1.19	0.015697	0.799874	1.14	0.004483	0.5298	1.19	0.015697	0.799874	GOLGA2	golgin A2	4844843_RC	chr9	131019083-131023535	-
222867_s_at	9.37	9.13	9.38	0.09	0.14	0.06	0.047564	0.770833	1.18	0.083736	0.999965	-1.01	0.767436	0.974522	-1.18	0.083736	0.999965	-1.19	0.045946	0.806399	1.01	0.767436	0.974522	1.19	0.045946	0.806399	MED31	mediator complex subunit 31	Hs.27289.0	chr17	6546942-6554925	-
223134_at	9.18	8.94	9.2	0.09	0.05	0.05	0.003123	0.585755	1.18	0.013592	0.999965	-1.01	0.608007	0.949694	-1.18	0.013592	0.999965	-1.19	0.001718	0.724439	1.01	0.608007	0.949694	1.19	0.001718	0.724439	BBX	bobby sox homolog (Drosophila)	Hs.35380.0	chr3	107364743-107525882	+
223502_s_at	3.17	3.01	3.27	0.1	0.33	0.16	0.517736	0.945186	1.11	0.489692	0.999965	-1.07	0.743704	0.97185	-1.11	0.489692	0.999965	-1.19	0.3553	0.898146	1.07	0.743704	0.97185	1.19	0.3553	0.898146	TNFSF13B	tumor necrosis factor (ligand) superfamily, member 13b	g7330729	chr13	108922099-108959364	+
225668_at	5.02	4.99	5.24	0.08	0.22	0.13	0.137333	0.841616	1.02	0.778874	0.999965	-1.17	0.059935	0.718606	-1.02	0.778874	0.999965	-1.19	0.122211	0.835121	1.17	0.059935	0.718606	1.19	0.122211	0.835121	FAM173B	family with sequence similarity 173, member B	Hs.18955.0	chr5	10225898-10239470	-
226071_at	3.64	3.66	3.91	0.11	0.17	0.13	0.198709	0.867665	-1.01	0.95545	0.999965	-1.21	0.111553	0.77268	1.01	0.95545	0.999965	-1.19	0.176425	0.84798	1.21	0.111553	0.77268	1.19	0.176425	0.84798	ADAMTSL4	ADAMTS like 4	Hs.96657.0	chr1	150529673-150533408	+
226098_at	8.82	8.76	9.01	0.04	0.1	0.09	0.03943	0.764968	1.05	0.438538	0.999965	-1.14	0.057868	0.712437	-1.05	0.438538	0.999965	-1.19	0.041616	0.8017	1.14	0.057868	0.712437	1.19	0.041616	0.8017	IFT80	intraflagellar transport 80	Hs.186547.0	chr3	159974773-160101444	-
226238_at	6.88	6.68	6.93	0.07	0.12	0.08	0.134583	0.840151	1.14	0.194082	0.999965	-1.04	0.587306	0.944778	-1.14	0.194082	0.999965	-1.19	0.090053	0.823986	1.04	0.587306	0.944778	1.19	0.090053	0.823986	MCEE	methylmalonyl CoA epimerase	Hs.94949.0	chr2	71336813-71351675	-
226703_at	6.74	6.51	6.76	0.09	0.18	0.11	0.147624	0.846656	1.17	0.128234	0.999965	-1.02	0.649761	0.955889	-1.17	0.128234	0.999965	-1.19	0.15398	0.844626	1.02	0.649761	0.955889	1.19	0.15398	0.844626	NEURL4	neuralized E3 ubiquitin protein ligase 4	Hs.7301.2	chr17	7218955-7232494	-
226788_at	4.47	4.34	4.59	0.09	0.07	0.2	0.127302	0.834994	1.1	0.147141	0.999965	-1.09	0.320516	0.876752	-1.1	0.147141	0.999965	-1.19	0.088372	0.823481	1.09	0.320516	0.876752	1.19	0.088372	0.823481	CENPT	centromere protein T	Hs.82508.0	chr16	67877069-67877598	-
227190_at	4.62	4.34	4.59	0.08	0.19	0.1	0.270359	0.891331	1.21	0.209538	0.999965	1.02	0.572878	0.941693	-1.21	0.209538	0.999965	-1.19	0.273437	0.879746	-1.02	0.572878	0.941693	1.19	0.273437	0.879746	TMEM37	transmembrane protein 37	Hs.26216.0	chr2	120194863-120196080	+
227213_at	6.07	5.87	6.12	0.08	0.12	0.08	0.048134	0.771054	1.15	0.133242	0.999965	-1.04	0.353978	0.886844	-1.15	0.133242	0.999965	-1.19	0.032816	0.801067	1.04	0.353978	0.886844	1.19	0.032816	0.801067	ADAT2	adenosine deaminase, tRNA-specific 2	Hs.119976.0	chr6	143748127-143771810	-
227343_at	4.27	4.12	4.38	0.09	0.14	0.14	0.264651	0.887684	1.11	0.477833	0.999965	-1.08	0.337755	0.881754	-1.11	0.477833	0.999965	-1.19	0.167847	0.844975	1.08	0.337755	0.881754	1.19	0.167847	0.844975			Hs.116051.0	chr11	69061623-69064920	-
227840_at	7.57	7.41	7.66	0.13	0.2	0.08	0.349578	0.914394	1.12	0.501398	0.999965	-1.06	0.45348	0.915878	-1.12	0.501398	0.999965	-1.19	0.189469	0.851435	1.06	0.45348	0.915878	1.19	0.189469	0.851435	C2orf76	chromosome 2 open reading frame 76	Hs.99488.0	chr2	120059801-120124404	-
228283_at	9.89	9.7	9.96	0.08	0.19	0.04	0.417447	0.927737	1.13	0.529115	0.999965	-1.05	0.429096	0.909514	-1.13	0.529115	0.999965	-1.19	0.256695	0.87562	1.05	0.429096	0.909514	1.19	0.256695	0.87562	CMC1	C-x(9)-C motif containing 1	Hs.164478.4	chr3	28283154-28361264	+
228606_at	8.9	8.61	8.85	0.09	0.14	0.02	0.060911	0.789781	1.22	0.105818	0.999965	1.03	0.440816	0.91291	-1.22	0.105818	0.999965	-1.19	0.067365	0.81306	-1.03	0.440816	0.91291	1.19	0.067365	0.81306	TCTEX1D2	Tctex1 domain containing 2	Hs.96854.0	chr3	196018089-196045124	-
228721_at	4.12	3.85	4.11	0.07	0.19	0.09	0.08047	0.79997	1.21	0.113345	0.999965	1.01	0.839105	0.986026	-1.21	0.113345	0.999965	-1.19	0.086496	0.822991	-1.01	0.839105	0.986026	1.19	0.086496	0.822991	KRBOX1	KRAB box domain containing 1	Hs.24572.0	chr3	42977867-42984284	+
229363_at	6.28	6.02	6.27	0.08	0.15	0.07	0.037137	0.764968	1.2	0.066876	0.999965	1.01	0.667001	0.958567	-1.2	0.066876	0.999965	-1.19	0.045388	0.806399	-1.01	0.667001	0.958567	1.19	0.045388	0.806399	LINC00920	long intergenic non-protein coding RNA 920	Hs.113069.0	chr16	66442454-66445424	+
229967_at	2.76	2.58	2.84	0.02	0.16	0.11	0.085092	0.80493	1.13	0.4158	0.999965	-1.06	0.084369	0.742154	-1.13	0.4158	0.999965	-1.19	0.077441	0.818131	1.06	0.084369	0.742154	1.19	0.077441	0.818131	CMTM2	CKLF-like MARVEL transmembrane domain containing 2	Hs.125786.0	chr16	66613386-66622175	+
230028_at	6.21	6.1	6.35	0.06	0.32	0.08	0.208223	0.871477	1.08	0.493439	0.999965	-1.1	0.066645	0.728488	-1.08	0.493439	0.999965	-1.19	0.148803	0.84311	1.1	0.066645	0.728488	1.19	0.148803	0.84311	KIAA0907	KIAA0907	Hs.119769.0	chr1	155886519-155887361	-
230168_at	5.46	5.47	5.71	0.08	0.18	0.09	0.241219	0.881712	-1.01	0.596307	0.999965	-1.19	0.047798	0.698572	1.01	0.596307	0.999965	-1.19	0.356969	0.898467	1.19	0.047798	0.698572	1.19	0.356969	0.898467			Hs.30096.0	chr5	178315838-178316450	+
230327_at	5.7	5.67	5.92	0.15	0.15	0.09	0.097976	0.809655	1.02	0.708057	0.999965	-1.17	0.102326	0.762391	-1.02	0.708057	0.999965	-1.19	0.046893	0.806399	1.17	0.102326	0.762391	1.19	0.046893	0.806399	LOC730098	uncharacterized LOC730098	Hs.183740.0	chr9	34664779-34666025	-
230578_at	5.83	5.95	6.19	0.11	0.08	0.09	0.004765	0.616235	-1.08	0.228592	0.999965	-1.28	0.005724	0.541775	1.08	0.228592	0.999965	-1.19	0.016523	0.799874	1.28	0.005724	0.541775	1.19	0.016523	0.799874	ZNF471	zinc finger protein 471	Hs.289935.0	chr19	57040952-57041585	+
231358_at	2.39	2.18	2.42	0.09	0.22	0.1	0.367141	0.91769	1.16	0.390487	0.999965	-1.02	0.720638	0.968608	-1.16	0.390487	0.999965	-1.19	0.245419	0.870695	1.02	0.720638	0.968608	1.19	0.245419	0.870695	MRO	maestro	Hs.30495.0	chr18	48321490-48321964	-
231869_at	8.51	8.4	8.64	0.08	0.18	0.09	0.53185	0.948438	1.08	0.678715	0.999965	-1.1	0.424281	0.908367	-1.08	0.678715	0.999965	-1.19	0.337076	0.896647	1.1	0.424281	0.908367	1.19	0.337076	0.896647	KIAA1586	KIAA1586	Hs.180663.0	chr6	56916701-56920023	+
231989_s_at	7.04	6.97	7.22	0.1	0.33	0.05	0.30943	0.901146	1.04	0.716677	0.999965	-1.14	0.043878	0.693004	-1.04	0.716677	0.999965	-1.19	0.212958	0.856994	1.14	0.043878	0.693004	1.19	0.212958	0.856994	LOC105369244; LOC105369248; NPIPB3; NPIPB4; NPIPB5; SMG1P1; SMG1P3	putative uncharacterized protein LOC641298; nuclear pore complex-interacting protein family member B5-like; nuclear pore complex interacting protein family, member B3; nuclear pore complex interacting protein family, member B4; nuclear pore complex intera	Hs.110613.2	chr16	22491558-22503284	+
232035_at	4.38	4.25	4.49	0.08	0.12	0.15	0.229634	0.87766	1.1	0.232066	0.999965	-1.08	0.532318	0.93417	-1.1	0.232066	0.999965	-1.19	0.147155	0.842337	1.08	0.532318	0.93417	1.19	0.147155	0.842337	HIST1H4H	histone cluster 1, H4h	Hs.93758.1	chr6	26281353-26285762	-
232386_at	3.91	3.63	3.88	0.35	0.27	0.16	0.37888	0.919798	1.22	0.326209	0.999965	1.02	0.849751	0.987401	-1.22	0.326209	0.999965	-1.19	0.184768	0.849457	-1.02	0.849751	0.987401	1.19	0.184768	0.849457	VPS13C	vacuolar protein sorting 13 homolog C (S. cerevisiae)	Hs.117268.0	chr15	62243142-62327180	-
232462_s_at	5.63	5.38	5.63	0.08	0.11	0.09	0.052945	0.780912	1.19	0.092406	0.999965	-1	0.62337	0.95131	-1.19	0.092406	0.999965	-1.19	0.038745	0.801067	1	0.62337	0.95131	1.19	0.038745	0.801067	A1BG-AS1	A1BG antisense RNA 1	Hs.252770.1	chr19	58863335-58866548	+
232512_at	3.28	3.12	3.37	0.39	0.17	0.1	0.338329	0.912079	1.12	0.834066	0.999965	-1.06	0.234646	0.842098	-1.12	0.834066	0.999965	-1.19	0.085372	0.822991	1.06	0.234646	0.842098	1.19	0.085372	0.822991			Hs.300717.2	chr2	165944037-165950976	+
232605_s_at	2.37	2.35	2.59	0.07	0.24	0.16	0.57793	0.952713	1.02	0.770542	0.999965	-1.17	0.232685	0.841912	-1.02	0.770542	0.999965	-1.19	0.567488	0.944459	1.17	0.232685	0.841912	1.19	0.567488	0.944459	SPG20-AS1	SPG20 antisense RNA 1	Hs.154291.1	chr13	36920568-36942582	+
232717_at	2.88	2.73	2.98	0.09	0.07	0.19	0.195228	0.867635	1.11	0.41533	0.999965	-1.07	0.277743	0.85935	-1.11	0.41533	0.999965	-1.19	0.140376	0.842246	1.07	0.277743	0.85935	1.19	0.140376	0.842246	KALRN	kalirin, RhoGEF kinase	Hs.287516.0	chr3	124160291-124163482	+
232740_at	6.25	6.15	6.4	0.14	0.3	0.07	0.194074	0.867307	1.07	0.542601	0.999965	-1.11	0.105984	0.768482	-1.07	0.542601	0.999965	-1.19	0.118323	0.834709	1.11	0.105984	0.768482	1.19	0.118323	0.834709	MCM3AP-AS1	MCM3AP antisense RNA 1	Hs.306994.0	chr21	47649174-47662899	+
232879_at	5.1	4.91	5.15	0.18	0.51	0.14	0.804659	0.983757	1.14	0.669681	0.999965	-1.04	0.967339	0.997202	-1.14	0.669681	0.999965	-1.19	0.618676	0.953693	1.04	0.967339	0.997202	1.19	0.618676	0.953693	CRTC3	CREB regulated transcription coactivator 3	Hs.266909.0	chr15	91082848-91138792	+
233421_s_at	6.53	6.35	6.6	0.12	0.24	0.07	0.565237	0.951375	1.13	0.840856	0.999965	-1.05	0.274864	0.857838	-1.13	0.840856	0.999965	-1.19	0.367083	0.900223	1.05	0.274864	0.857838	1.19	0.367083	0.900223	NUP133	nucleoporin 133kDa	Hs.296680.0	chr1	229635294-229637253	-
233907_s_at	2.89	2.89	3.13	0.04	0.1	0.28	0.726422	0.974165	-1	0.683021	0.999965	-1.19	0.525252	0.933049	1	0.683021	0.999965	-1.19	0.644993	0.959153	1.19	0.525252	0.933049	1.19	0.644993	0.959153	SERTAD4	SERTA domain containing 4	Hs.21068.3	chr1	210411246-210420277	+
233959_at	3.92	3.73	3.97	0.18	0.27	0.12	0.829333	0.985861	1.15	0.860393	0.999965	-1.04	0.660762	0.957162	-1.15	0.860393	0.999965	-1.19	0.574793	0.9466	1.04	0.660762	0.957162	1.19	0.574793	0.9466	ADCY10P1	adenylate cyclase 10 (soluble) pseudogene 1	Hs.136141.0	chr6	41105961-41107071	+
234172_at	2.74	2.62	2.87	0.13	0.18	0.12	0.159951	0.851448	1.09	0.209023	0.999965	-1.09	0.720059	0.968583	-1.09	0.209023	0.999965	-1.19	0.095856	0.828131	1.09	0.720059	0.968583	1.19	0.095856	0.828131			Hs.306888.0	chr7	36748763-36750158	+
234298_at	3.01	2.82	3.08	0.27	0.15	0.16	0.162596	0.852105	1.14	0.250078	0.999965	-1.05	0.64501	0.955465	-1.14	0.250078	0.999965	-1.19	0.043573	0.806399	1.05	0.64501	0.955465	1.19	0.043573	0.806399			Hs.247864.0
234862_at	3.2	3.12	3.37	0.11	0.05	0.13	0.038852	0.764968	1.06	0.274748	0.999965	-1.12	0.128644	0.785624	-1.06	0.274748	0.999965	-1.19	0.023255	0.799874	1.12	0.128644	0.785624	1.19	0.023255	0.799874			Hs.272282.0	chr6	29259205-29259430	+
235019_at	3.64	3.44	3.69	0.12	0.18	0.06	0.2689	0.890359	1.14	0.822254	0.999965	-1.04	0.124124	0.782768	-1.14	0.822254	0.999965	-1.19	0.163904	0.844975	1.04	0.124124	0.782768	1.19	0.163904	0.844975	CPM	carboxypeptidase M	Hs.267158.0	chr12	69247447-69248696	-
235172_at	3.87	3.78	4.03	0.19	0.37	0.2	0.389694	0.922498	1.06	0.887703	0.999965	-1.12	0.191874	0.821446	-1.06	0.887703	0.999965	-1.19	0.275299	0.880484	1.12	0.191874	0.821446	1.19	0.275299	0.880484			Hs.65300.0	chr15	50653887-50654969	+
235265_at	3.92	4.02	4.27	0.18	0.19	0.19	0.453255	0.937175	-1.07	0.975278	0.999965	-1.28	0.315067	0.874919	1.07	0.975278	0.999965	-1.19	0.309185	0.890348	1.28	0.315067	0.874919	1.19	0.309185	0.890348	UBR3	ubiquitin protein ligase E3 component n-recognin 3 (putative)	Hs.143389.0	chr2	170684202-170732388	-
235554_x_at	6.62	6.5	6.75	0.14	0.25	0.04	0.404579	0.924658	1.08	0.863154	0.999965	-1.1	0.144068	0.796558	-1.08	0.863154	0.999965	-1.19	0.255199	0.87562	1.1	0.144068	0.796558	1.19	0.255199	0.87562	PACRGL	PARK2 co-regulated like	Hs.97415.1	chr4	20702055-20729731	+
235561_at	2.12	2.1	2.35	0.06	0.13	0.2	0.284069	0.894171	1.02	0.686087	0.999965	-1.17	0.183436	0.81913	-1.02	0.686087	0.999965	-1.19	0.314768	0.891052	1.17	0.183436	0.81913	1.19	0.314768	0.891052	TXNL1	thioredoxin-like 1	Hs.291005.0	chr18	54264396-54264879	-
235599_at	7.77	7.66	7.91	0.02	0.17	0.24	0.189454	0.866488	1.08	0.870283	0.999965	-1.1	0.163747	0.805867	-1.08	0.870283	0.999965	-1.19	0.18717	0.850536	1.1	0.163747	0.805867	1.19	0.18717	0.850536	LINC01139	long intergenic non-protein coding RNA 1139	Hs.125346.0	chr1	238643662-238644264	-
235611_at	5.07	4.69	4.93	0.28	0.23	0.11	0.367363	0.917701	1.31	0.380718	0.999965	1.1	0.908644	0.993121	-1.31	0.380718	0.999965	-1.19	0.141004	0.842246	-1.1	0.908644	0.993121	1.19	0.141004	0.842246	SREK1	splicing regulatory glutamine/lysine-rich protein 1	Hs.49367.0	chr5	65478564-65479443	+
235633_at	2.94	2.9	3.16	0.27	0.1	0.24	0.834708	0.986542	1.03	0.65764	0.999965	-1.16	0.922142	0.993959	-1.03	0.65764	0.999965	-1.19	0.539248	0.938339	1.16	0.922142	0.993959	1.19	0.539248	0.938339			Hs.271165.0	chr1	43412259-43413146	+
235700_at	9.86	9.61	9.86	0.1	0.19	0.04	0.269118	0.890359	1.19	0.309825	0.999965	-1	0.975301	0.997969	-1.19	0.309825	0.999965	-1.19	0.186113	0.850061	1	0.975301	0.997969	1.19	0.186113	0.850061	CT45A1; CT45A10; CT45A2; CT45A3; CT45A4; CT45A5; CT45A6; CT45A7; CT45A8; CT45A9	cancer/testis antigen family 45, member A1; cancer/testis antigen family 45, member A10; cancer/testis antigen family 45, member A2; cancer/testis antigen family 45, member A3; cancer/testis antigen family 45, member A4; cancer/testis antigen family 45, m	Hs.127812.0	chrX	134887224-134891632	+
235749_at	6.56	6.52	6.77	0.13	0.19	0.06	0.275706	0.891967	1.03	0.734062	0.999965	-1.16	0.065882	0.728488	-1.03	0.734062	0.999965	-1.19	0.286817	0.884119	1.16	0.065882	0.728488	1.19	0.286817	0.884119	UGGT2	UDP-glucose glycoprotein glucosyltransferase 2	Hs.133423.0	chr13	96637162-96638686	-
235850_at	4.53	4.34	4.58	0.21	0.41	0.09	0.084186	0.80493	1.14	0.179852	0.999965	-1.04	0.626507	0.952276	-1.14	0.179852	0.999965	-1.19	0.062305	0.81306	1.04	0.626507	0.952276	1.19	0.062305	0.81306	FAM162A	family with sequence similarity 162, member A	Hs.179515.0	chr3	122130694-122131181	+
235902_at	6.5	6.54	6.79	0.15	0.23	0.09	0.090314	0.806085	-1.02	0.803857	0.999965	-1.22	0.023471	0.657681	1.02	0.803857	0.999965	-1.19	0.105089	0.832847	1.22	0.023471	0.657681	1.19	0.105089	0.832847	HERC2P7	hect domain and RLD 2 pseudogene 7	Hs.135223.0	chr15	23393488-23393943	+
236183_at	3.46	3.27	3.52	0.07	0.15	0.11	0.427984	0.931464	1.14	0.311055	0.999965	-1.05	0.993744	0.999444	-1.14	0.311055	0.999965	-1.19	0.316136	0.89131	1.05	0.993744	0.999444	1.19	0.316136	0.89131	DYNC1H1	dynein, cytoplasmic 1, heavy chain 1	Hs.320699.0	chr14	102430453-102430991	+
236367_at	5.61	5.44	5.68	0.3	0.43	0.13	0.905337	0.992146	1.13	0.782059	0.999965	-1.06	0.603043	0.948656	-1.13	0.782059	0.999965	-1.19	0.991295	0.999361	1.06	0.603043	0.948656	1.19	0.991295	0.999361	SMG7	SMG7 nonsense mediated mRNA decay factor	Hs.43660.0	chr1	183471506-183472548	+
236601_at	3.6	3.71	3.97	0.31	0.19	0.13	0.119865	0.827022	-1.08	0.687168	0.999965	-1.29	0.159194	0.802025	1.08	0.687168	0.999965	-1.19	0.028323	0.799874	1.29	0.159194	0.802025	1.19	0.028323	0.799874	LOC101927479	uncharacterized LOC101927479	Hs.199819.0	chr1	16481705-16483823	+
236818_at	2.96	2.77	3.02	0.15	0.21	0.15	0.286686	0.895004	1.15	0.297054	0.999965	-1.04	0.750851	0.973274	-1.15	0.297054	0.999965	-1.19	0.171354	0.844975	1.04	0.750851	0.973274	1.19	0.171354	0.844975			Hs.86024.0	chr3	174158417-174254473	-
236857_at	3.83	3.75	4	0.08	0.07	0.18	0.090806	0.806085	1.05	0.170157	0.999965	-1.13	0.23609	0.842295	-1.05	0.170157	0.999965	-1.19	0.067044	0.81306	1.13	0.23609	0.842295	1.19	0.067044	0.81306	SLC38A1	solute carrier family 38, member 1	Hs.192009.0	chr12	46661275-46661805	+
236916_at	4.65	4.31	4.57	0.19	0.27	0.04	0.54203	0.948722	1.26	0.426912	0.999965	1.06	0.401162	0.902129	-1.26	0.426912	0.999965	-1.19	0.564547	0.943923	-1.06	0.401162	0.902129	1.19	0.564547	0.943923			Hs.13997.0	chr12	16056695-16057382	+
237065_s_at	4.24	4.2	4.45	0.11	0.09	0.12	0.091363	0.80665	1.02	0.994868	0.999965	-1.16	0.09042	0.74741	-1.02	0.994868	0.999965	-1.19	0.079617	0.819123	1.16	0.09042	0.74741	1.19	0.079617	0.819123	LAMTOR5-AS1	LAMTOR5 antisense RNA 1	Hs.129551.0	chr1	110954800-110958896	+
237082_at	4.38	4.21	4.46	0.16	0.14	0.09	0.187273	0.865546	1.12	0.520375	0.999965	-1.06	0.283009	0.863027	-1.12	0.520375	0.999965	-1.19	0.065554	0.81306	1.06	0.283009	0.863027	1.19	0.065554	0.81306			Hs.164785.0	chr8	131346003-131346428	-
237227_at	3.94	3.74	3.99	0.04	0.18	0.08	0.246124	0.883898	1.15	0.409935	0.999965	-1.04	0.281262	0.861231	-1.15	0.409935	0.999965	-1.19	0.172135	0.845433	1.04	0.281262	0.861231	1.19	0.172135	0.845433	NEK10	NIMA-related kinase 10	Hs.174379.0	chr3	27152397-27157485	-
237630_s_at	4.96	4.84	5.09	0.05	0.08	0.11	0.045994	0.769727	1.09	0.251645	0.999965	-1.09	0.113299	0.77442	-1.09	0.251645	0.999965	-1.19	0.043053	0.806399	1.09	0.113299	0.77442	1.19	0.043053	0.806399	FAM86B3P	family with sequence similarity 86, member A pseudogene	Hs.61142.0	chr3	75464464-75465120	-
237894_at	4.81	4.67	4.92	0.04	0.06	0.09	0.010136	0.691503	1.11	0.038685	0.999965	-1.08	0.125383	0.783621	-1.11	0.038685	0.999965	-1.19	0.011608	0.799874	1.08	0.125383	0.783621	1.19	0.011608	0.799874	C3orf22	chromosome 3 open reading frame 22	Hs.178210.0	chr3	126268518-126277622	-
238098_at	4.92	4.79	5.04	0.31	0.11	0.15	0.250971	0.885223	1.09	0.866948	0.999965	-1.09	0.260519	0.851372	-1.09	0.866948	0.999965	-1.19	0.058289	0.81306	1.09	0.260519	0.851372	1.19	0.058289	0.81306			Hs.123362.0	chr9	3532258-3532720	+
238110_at	4.98	4.94	5.2	0.17	0.19	0.07	0.236399	0.88133	1.03	0.436197	0.999965	-1.16	0.421702	0.907995	-1.03	0.436197	0.999965	-1.19	0.095828	0.828131	1.16	0.421702	0.907995	1.19	0.095828	0.828131	PPP6R2	protein phosphatase 6, regulatory subunit 2	Hs.271588.0	chr22	50830301-50831129	+
238534_at	4.22	3.97	4.22	0.25	0.21	0.17	0.530413	0.948166	1.19	0.458498	0.999965	1	0.884556	0.991162	-1.19	0.458498	0.999965	-1.19	0.26869	0.876967	-1	0.884556	0.991162	1.19	0.26869	0.876967	LRRFIP1	leucine rich repeat (in FLII) interacting protein 1	Hs.31178.0	chr2	238626562-238627647	+
239394_at	2.88	2.74	2.99	0.27	0.18	0.1	0.338239	0.912079	1.1	0.519448	0.999965	-1.08	0.543759	0.936876	-1.1	0.519448	0.999965	-1.19	0.082959	0.822991	1.08	0.543759	0.936876	1.19	0.082959	0.822991	SLC6A2	solute carrier family 6 (neurotransmitter transporter), member 2	Hs.208021.0	chr16	55737131-55737700	+
239644_at	4.83	4.45	4.7	0.14	0.19	0.02	0.088931	0.805346	1.3	0.116009	0.999965	1.09	0.122584	0.781396	-1.3	0.116009	0.999965	-1.19	0.17457	0.846328	-1.09	0.122584	0.781396	1.19	0.17457	0.846328	ZC3H8	zinc finger CCCH-type containing 8	Hs.34812.0	chr2	112969101-112969806	-
239770_at	2.98	2.83	3.08	0.14	0.3	0.08	0.497431	0.942873	1.11	0.527022	0.999965	-1.07	0.65368	0.95624	-1.11	0.527022	0.999965	-1.19	0.315236	0.89131	1.07	0.65368	0.95624	1.19	0.315236	0.89131	ESYT3	extended synaptotagmin-like protein 3	Hs.148369.0	chr3	138196803-138197256	+
239788_at	3	2.92	3.17	0.14	0.08	0.1	0.059639	0.789054	1.06	0.988205	0.999965	-1.13	0.069599	0.729877	-1.06	0.988205	0.999965	-1.19	0.032565	0.801067	1.13	0.069599	0.729877	1.19	0.032565	0.801067			Hs.174021.0	chr9	33053722-33054136	-
239801_at	6.12	5.95	6.2	0.05	0.07	0.13	0.086319	0.80493	1.12	0.025167	0.999965	-1.05	0.874531	0.989751	-1.12	0.025167	0.999965	-1.19	0.08101	0.819492	1.05	0.874531	0.989751	1.19	0.08101	0.819492	RNF40	ring finger protein 40, E3 ubiquitin protein ligase	Hs.164452.0	chr16	30786851-30787624	+
239931_at	3.59	3.42	3.67	0.19	0.13	0.14	0.440224	0.934955	1.12	0.272447	0.999965	-1.06	0.630436	0.953395	-1.12	0.272447	0.999965	-1.19	0.361805	0.898987	1.06	0.630436	0.953395	1.19	0.361805	0.898987			Hs.202453.0	chr8	128749116-128749637	+
240116_at	3.92	3.53	3.79	0.06	0.07	0.03	8.6e-05	0.44312	1.31	0.001558	0.999965	1.1	0.006852	0.55355	-1.31	0.001558	0.999965	-1.19	0.000922	0.724439	-1.1	0.006852	0.55355	1.19	0.000922	0.724439			Hs.158008.0	chr6	157342922-157343381	-
240581_at	2.22	2.17	2.41	0.16	0.19	0.18	0.21704	0.873953	1.04	0.599316	0.999965	-1.14	0.24472	0.845965	-1.04	0.599316	0.999965	-1.19	0.126736	0.837828	1.14	0.24472	0.845965	1.19	0.126736	0.837828	LOC101928373	uncharacterized LOC101928373	Hs.132650.0	chr6	136175173-136175659	-
240973_s_at	3.02	3.07	3.32	0.12	0.24	0.13	0.143649	0.844664	-1.03	0.29295	0.999965	-1.24	0.02812	0.666601	1.03	0.29295	0.999965	-1.19	0.504512	0.931029	1.24	0.02812	0.666601	1.19	0.504512	0.931029			Hs.53997.1	chrX	102218766-102219259	-
241050_at	4.89	4.74	4.99	0.21	0.01	0.1	0.122777	0.830471	1.11	0.312866	0.999965	-1.07	0.445585	0.91472	-1.11	0.312866	0.999965	-1.19	0.009564	0.799874	1.07	0.445585	0.91472	1.19	0.009564	0.799874			Hs.193311.0	chr3	143719340-143719932	+
241198_s_at	5.56	5.48	5.73	0.04	0.18	0.11	0.065575	0.795157	1.05	0.694704	0.999965	-1.13	0.028933	0.666601	-1.05	0.694704	0.999965	-1.19	0.073404	0.813838	1.13	0.028933	0.666601	1.19	0.073404	0.813838	C11orf70	chromosome 11 open reading frame 70	Hs.121390.0	chr11	101918244-101946841	+
241241_at	6.64	6.62	6.87	0.1	0.26	0.04	0.129289	0.836796	1.01	0.630204	0.999965	-1.17	0.018412	0.64249	-1.01	0.630204	0.999965	-1.19	0.096616	0.828131	1.17	0.018412	0.64249	1.19	0.096616	0.828131			Hs.135151.0	chr5	149824580-149824828	-
241243_at	4.39	4.35	4.6	0.1	0.05	0.17	0.067597	0.796587	1.03	0.860979	0.999965	-1.16	0.097828	0.757644	-1.03	0.860979	0.999965	-1.19	0.070652	0.81306	1.16	0.097828	0.757644	1.19	0.070652	0.81306			Hs.117036.0	chr20	17624122-17624582	-
241263_at	2.84	2.75	3	0.1	0.18	0.22	0.423877	0.929774	1.07	0.604684	0.999965	-1.12	0.42255	0.908032	-1.07	0.604684	0.999965	-1.19	0.284623	0.883437	1.12	0.42255	0.908032	1.19	0.284623	0.883437	RAB21	RAB21, member RAS oncogene family	Hs.126605.0
241488_at	4.64	4.49	4.74	0.04	0.1	0.15	0.306424	0.900961	1.11	0.206936	0.999965	-1.07	0.602645	0.948496	-1.11	0.206936	0.999965	-1.19	0.210402	0.856171	1.07	0.602645	0.948496	1.19	0.210402	0.856171			Hs.118241.0	chr1	227164215-227164874	-
241792_x_at	6.14	5.91	6.16	0.07	0.12	0.11	0.041425	0.764968	1.17	0.083256	0.999965	-1.01	0.400438	0.90193	-1.17	0.083256	0.999965	-1.19	0.03527	0.801067	1.01	0.400438	0.90193	1.19	0.03527	0.801067	LUC7L3	LUC7-like 3 pre-mRNA splicing factor	Hs.32112.1
241830_at	3.65	3.42	3.67	0.06	0.25	0.15	0.106117	0.815364	1.18	0.099051	0.999965	-1.01	0.58595	0.944778	-1.18	0.099051	0.999965	-1.19	0.13751	0.842246	1.01	0.58595	0.944778	1.19	0.13751	0.842246	NOL4L	nucleolar protein 4-like	Hs.224905.0	chr20	31172371-31172798	+
242740_at	4	3.7	3.95	0.2	0.17	0.08	0.096434	0.808941	1.24	0.124971	0.999965	1.04	0.646861	0.955598	-1.24	0.124971	0.999965	-1.19	0.050796	0.807638	-1.04	0.646861	0.955598	1.19	0.050796	0.807638			Hs.181483.0	chr14	24667561-24668263	-
242916_at	5.79	5.6	5.84	0.19	0.11	0.05	0.064172	0.794883	1.15	0.194666	0.999965	-1.04	0.517532	0.931501	-1.15	0.194666	0.999965	-1.19	0.007569	0.799874	1.04	0.517532	0.931501	1.19	0.007569	0.799874	CNTRL	centriolin	Hs.191649.0	chr9	123873389-123875979	+
243446_at	3.43	3.2	3.44	0.11	0.23	0.16	0.67594	0.966881	1.18	0.516104	0.999965	-1.01	0.973123	0.997525	-1.18	0.516104	0.999965	-1.19	0.486215	0.927891	1.01	0.973123	0.997525	1.19	0.486215	0.927891	AJUBA	ajuba LIM protein	Hs.132418.0	chr14	23447821-23448246	-
243548_x_at	1.86	1.82	2.07	0.07	0.17	0.12	0.270697	0.891358	1.03	0.892252	0.999965	-1.15	0.113533	0.774953	-1.03	0.892252	0.999965	-1.19	0.264638	0.876417	1.15	0.113533	0.774953	1.19	0.264638	0.876417			Hs.12395.0
243916_x_at	9.72	9.63	9.88	0.06	0.35	0.19	0.739733	0.976996	1.06	0.706015	0.999965	-1.12	0.292222	0.868314	-1.06	0.706015	0.999965	-1.19	0.798444	0.978929	1.12	0.292222	0.868314	1.19	0.798444	0.978929	UBLCP1	ubiquitin-like domain containing CTD phosphatase 1	Hs.285459.0	chr5	158712205-158712402	+
243946_at	4.33	4.15	4.4	0.07	0.25	0.11	0.746203	0.978216	1.13	0.967903	0.999965	-1.05	0.316411	0.875084	-1.13	0.967903	0.999965	-1.19	0.605686	0.952895	1.05	0.316411	0.875084	1.19	0.605686	0.952895	SMOC2	SPARC related modular calcium binding 2	Hs.167186.0	chr6	169065392-169065905	+
244071_at	4.21	4.05	4.3	0.12	0.15	0.23	0.328708	0.908704	1.12	0.494324	0.999965	-1.06	0.397294	0.900268	-1.12	0.494324	0.999965	-1.19	0.211982	0.856361	1.06	0.397294	0.900268	1.19	0.211982	0.856361	FBLL1	fibrillarin-like 1	Hs.126263.0	chr5	167956664-167957638	+
244154_at	4.48	4.1	4.35	0.12	0.16	0.02	0.071775	0.796587	1.3	0.106652	0.999965	1.09	0.270065	0.856065	-1.3	0.106652	0.999965	-1.19	0.085227	0.822991	-1.09	0.270065	0.856065	1.19	0.085227	0.822991	DDHD1	DDHD domain containing 1	Hs.202641.0	chr14	53508151-53508889	-
244583_at	2.3	2.07	2.31	0.1	0.09	0.07	0.05401	0.783734	1.18	0.166307	0.999965	-1.01	0.352899	0.886309	-1.18	0.166307	0.999965	-1.19	0.023847	0.799874	1.01	0.352899	0.886309	1.19	0.023847	0.799874			Hs.104963.0	chr20	30668863-30669389	+
244762_at	2.63	2.55	2.8	0.1	0.25	0.18	0.302063	0.900283	1.06	0.743039	0.999965	-1.13	0.204663	0.826064	-1.06	0.743039	0.999965	-1.19	0.222118	0.860867	1.13	0.204663	0.826064	1.19	0.222118	0.860867			Hs.294071.0	chr21	38620505-38621014	+
244794_at	3.1	2.82	3.07	0.17	0.02	0.09	0.047694	0.770833	1.22	0.113767	0.999965	1.02	0.591585	0.945752	-1.22	0.113767	0.999965	-1.19	0.006252	0.788107	-1.02	0.591585	0.945752	1.19	0.006252	0.788107	LOC105374872	uncharacterized LOC105374872	Hs.224729.0	chr6	359745-360714	+
244833_at	3.66	3.66	3.91	0.19	0.19	0.17	0.705575	0.971024	-1	0.70633	0.999965	-1.2	0.421427	0.907995	1	0.70633	0.999965	-1.19	0.69932	0.967345	1.2	0.421427	0.907995	1.19	0.69932	0.967345	CCDC63	coiled-coil domain containing 63	Hs.150735.0	chr12	111336900-111345338	+
1552399_a_at	4.38	4.18	4.43	0.15	0.27	0.07	0.266238	0.888596	1.15	0.429752	0.999965	-1.03	0.405069	0.902853	-1.15	0.429752	0.999965	-1.19	0.147501	0.842337	1.03	0.405069	0.902853	1.19	0.147501	0.842337	BRF1	BRF1, RNA polymerase III transcription initiation factor 90 kDa subunit	Hs2.32935.2	chr14	105675624-105714777	-
1553059_at	2.67	2.6	2.85	0.18	0.23	0.23	0.468537	0.938535	1.05	0.499054	0.999965	-1.13	0.600768	0.948204	-1.05	0.499054	0.999965	-1.19	0.275067	0.880156	1.13	0.600768	0.948204	1.19	0.275067	0.880156	PGLYRP3	peptidoglycan recognition protein 3	Hs2.348266.1	chr1	153270337-153283194	-
1553883_at	1.75	1.49	1.74	0.03	0.23	0.11	0.586066	0.953876	1.2	0.409972	0.999965	1.01	0.596837	0.946661	-1.2	0.409972	0.999965	-1.19	0.54225	0.939051	-1.01	0.596837	0.946661	1.19	0.54225	0.939051	ZNF99	zinc finger protein 99	Hs2.406735.1	chr19	22934984-22937678	-
1553987_at	7.57	7.36	7.62	0.06	0.15	0.06	0.045076	0.768722	1.16	0.165803	0.999965	-1.03	0.189576	0.820452	-1.16	0.165803	0.999965	-1.19	0.038033	0.801067	1.03	0.189576	0.820452	1.19	0.038033	0.801067	MAPKAPK5-AS1	MAPKAPK5 antisense RNA 1	Hs2.334467.2	chr12	112118233-112279730	-
1554047_at	6.2	6.06	6.31	0.05	0.26	0.1	0.50101	0.943261	1.1	0.813928	0.999965	-1.08	0.076383	0.736135	-1.1	0.813928	0.999965	-1.19	0.498081	0.929485	1.08	0.076383	0.736135	1.19	0.498081	0.929485	TXNDC9	thioredoxin domain containing 9	Hs2.153884.2	chr2	99938010-99952925	-
1554536_at	4.26	4.06	4.31	0.1	0.26	0.08	0.169639	0.856816	1.15	0.372994	0.999965	-1.03	0.201261	0.823833	-1.15	0.372994	0.999965	-1.19	0.113008	0.834709	1.03	0.201261	0.823833	1.19	0.113008	0.834709	DPYD	dihydropyrimidine dehydrogenase	Hs2.1602.2	chr1	98185393-98386600	-
1554929_at	2.43	2.26	2.51	0.02	0.14	0.16	0.124732	0.831711	1.13	0.327839	0.999965	-1.05	0.20182	0.824652	-1.13	0.327839	0.999965	-1.19	0.103842	0.832847	1.05	0.20182	0.824652	1.19	0.103842	0.832847	SIK3	SIK family kinase 3	Hs2.405898.2	chr11	116727633-116732569	-
1554960_at	2.04	2.04	2.28	0.05	0.02	0.12	0.00917	0.69033	1	0.22829	0.999965	-1.18	0.035659	0.676202	-1	0.22829	0.999965	-1.19	0.014569	0.799874	1.18	0.035659	0.676202	1.19	0.014569	0.799874	CCDC190	coiled-coil domain containing 190	Hs2.407631.1	chr1	162824086-162829450	-
1555179_at	2.68	2.49	2.73	0.06	0.29	0.05	0.88142	0.990417	1.14	0.809019	0.999965	-1.04	0.698906	0.96507	-1.14	0.809019	0.999965	-1.19	0.683372	0.96526	1.04	0.698906	0.96507	1.19	0.683372	0.96526	IGHV7-81	immunoglobulin heavy variable 7-81 (non-functional)	Hs2.375094.1	chr14	107282052-107283264	-
1555189_a_at	2.96	2.88	3.13	0.21	0.22	0.11	0.655164	0.963251	1.05	0.954844	0.999965	-1.13	0.427139	0.9088	-1.05	0.954844	0.999965	-1.19	0.407735	0.910657	1.13	0.427139	0.9088	1.19	0.407735	0.910657	TAT	tyrosine aminotransferase	Hs2.161640.2	chr16	71609344-71610995	-
1555243_x_at	7.08	6.9	7.15	0.06	0.07	0.07	0.003949	0.604182	1.13	0.029296	0.999965	-1.05	0.128556	0.785624	-1.13	0.029296	0.999965	-1.19	0.004308	0.785387	1.05	0.128556	0.785624	1.19	0.004308	0.785387	C8orf59	chromosome 8 open reading frame 59	Hs2.406962.1	chr8	86129391-86132569	-
1555323_at	4.67	4.55	4.81	0.12	0.24	0.14	0.586288	0.953876	1.09	0.675171	0.999965	-1.1	0.523167	0.932528	-1.09	0.675171	0.999965	-1.19	0.371603	0.901451	1.1	0.523167	0.932528	1.19	0.371603	0.901451	ABCB9	ATP binding cassette subfamily B member 9	Hs2.6129.3	chr12	123424109-123444808	-
1556381_at	2.72	2.64	2.88	0.16	0.4	0.11	0.822053	0.984987	1.06	0.660071	0.999965	-1.12	0.400614	0.90193	-1.06	0.660071	0.999965	-1.19	0.90578	0.991079	1.12	0.400614	0.90193	1.19	0.90578	0.991079	LOC105377450; NAA15	uncharacterized LOC105377450; N(alpha)-acetyltransferase 15, NatA auxiliary subunit	Hs2.118421.1	chr4	140307321-140341187	+
1556740_at	3.95	3.67	3.91	0.14	0.27	0.1	0.682686	0.967374	1.22	0.518161	0.999965	1.03	0.711583	0.967206	-1.22	0.518161	0.999965	-1.19	0.563741	0.943818	-1.03	0.711583	0.967206	1.19	0.563741	0.943818	EGFLAM-AS2	EGFLAM antisense RNA 2	Hs2.156091.1	chr5	38400552-38402185	-
1556837_a_at	3.26	2.98	3.23	0.08	0.09	0.24	0.128353	0.83621	1.21	0.009751	0.999965	1.02	0.380817	0.895613	-1.21	0.009751	0.999965	-1.19	0.266779	0.876779	-1.02	0.380817	0.895613	1.19	0.266779	0.876779			Hs2.283438.1	chr17	76893103-76896234	-
1558348_at	5.15	4.86	5.12	0.22	0.26	0.07	0.713257	0.972343	1.22	0.55259	0.999965	1.02	0.682839	0.961672	-1.22	0.55259	0.999965	-1.19	0.577534	0.947482	-1.02	0.682839	0.961672	1.19	0.577534	0.947482			Hs2.356620.1	chr15	89045174-89047203	-
1558711_at	4.25	4.13	4.38	0.04	0.37	0.07	0.721707	0.97319	1.09	0.695078	0.999965	-1.09	0.043041	0.691806	-1.09	0.695078	0.999965	-1.19	0.847748	0.984123	1.09	0.043041	0.691806	1.19	0.847748	0.984123	FAM13A-AS1	FAM13A antisense RNA 1	Hs2.376454.1	chr4	89642865-89649844	+
1559441_s_at	2.15	2.02	2.27	0.13	0.25	0.09	0.519812	0.945763	1.1	0.996635	0.999965	-1.09	0.178798	0.817492	-1.1	0.996635	0.999965	-1.19	0.389942	0.904918	1.09	0.178798	0.817492	1.19	0.389942	0.904918	FLJ38576	uncharacterized LOC651430	Hs2.381899.1	chr4	187109971-187112644	-
1564736_a_at	2.93	2.97	3.22	0.28	0.15	0.09	0.589984	0.955013	-1.03	0.882477	0.999965	-1.22	0.49035	0.924432	1.03	0.882477	0.999965	-1.19	0.201261	0.853742	1.22	0.49035	0.924432	1.19	0.201261	0.853742	CASP12	caspase 12 (gene/pseudogene)	Hs2.367945.4	chr11	104757416-104769397	-
1560303_at	4.25	4.28	4.53	0.05	0.16	0.13	0.084075	0.80493	-1.02	0.876715	0.999965	-1.22	0.039105	0.687594	1.02	0.876715	0.999965	-1.19	0.117647	0.834709	1.22	0.039105	0.687594	1.19	0.117647	0.834709	FKBP4	FK506 binding protein 4	Hs2.407281.1	chr12	2913202-2913979	+
1560678_at	2.27	2.25	2.5	0.05	0.13	0.07	0.023863	0.746068	1.02	0.545859	0.999965	-1.17	0.004888	0.5298	-1.02	0.545859	0.999965	-1.19	0.068117	0.81306	1.17	0.004888	0.5298	1.19	0.068117	0.81306			Hs2.406950.1	chr1	212681444-212685184	-
1560821_at	3.17	3.04	3.29	0.01	0.05	0.24	0.513712	0.945149	1.09	0.014112	0.999965	-1.09	0.912296	0.99323	-1.09	0.014112	0.999965	-1.19	0.377254	0.90253	1.09	0.912296	0.99323	1.19	0.377254	0.90253	ARHGAP22	Rho GTPase activating protein 22	Hs2.399743.1	chr10	49781785-49813142	-
1561453_at	3.49	3.17	3.42	0.13	0.12	0.15	0.140712	0.84291	1.25	0.100251	0.999965	1.05	0.991593	0.999104	-1.25	0.100251	0.999965	-1.19	0.097631	0.828282	-1.05	0.991593	0.999104	1.19	0.097631	0.828282			Hs2.385473.1	chr4	17654041-17655569	+
1561650_s_at	2.62	2.29	2.54	0.1	0.31	0.12	0.67431	0.966488	1.25	0.494596	0.999965	1.06	0.499458	0.926305	-1.25	0.494596	0.999965	-1.19	0.646567	0.959153	-1.06	0.499458	0.926305	1.19	0.646567	0.959153	LOC285692	uncharacterized LOC285692	Hs2.166689.1	chr5	9641416-9658871	-
1561714_a_at	3.54	3.36	3.61	0.18	0.3	0.09	0.555582	0.949932	1.13	0.654366	0.999965	-1.06	0.16471	0.806173	-1.13	0.654366	0.999965	-1.19	0.658024	0.961172	1.06	0.16471	0.806173	1.19	0.658024	0.961172	B3GALNT2	beta-1,3-N-acetylgalactosaminyltransferase 2	Hs2.97509.2	chr1	235628344-235667722	-
1562029_at	3.02	2.9	3.15	0.04	0.05	0.09	0.015265	0.714821	1.09	0.023654	0.999965	-1.09	0.205952	0.826669	-1.09	0.023654	0.999965	-1.19	0.016533	0.799874	1.09	0.205952	0.826669	1.19	0.016533	0.799874	LOC101927495	uncharacterized LOC101927495	Hs2.434337.1	chr11	61355965-61375017	+
1562139_a_at	3.78	3.61	3.86	0.11	0.04	0.13	0.119882	0.827022	1.13	0.068429	0.999965	-1.05	0.904253	0.992848	-1.13	0.068429	0.999965	-1.19	0.071295	0.81306	1.05	0.904253	0.992848	1.19	0.071295	0.81306	FOXP2	forkhead box P2	Hs2.282787.5	chr7	114282462-114294198	+
1562720_at	2.88	2.75	3	0.11	0.1	0.08	0.051203	0.778708	1.09	0.107528	0.999965	-1.09	0.658435	0.956765	-1.09	0.107528	0.999965	-1.19	0.026715	0.799874	1.09	0.658435	0.956765	1.19	0.026715	0.799874	LOC101927286	uncharacterized LOC101927286	Hs2.390776.1	chr15	97913605-98065041	-
1562731_s_at	4.37	4.1	4.34	0.06	0.2	0.09	0.138859	0.842776	1.21	0.172865	0.999965	1.02	0.984998	0.998927	-1.21	0.172865	0.999965	-1.19	0.127877	0.837828	-1.02	0.984998	0.998927	1.19	0.127877	0.837828	MDS2	myelodysplastic syndrome 2 translocation associated	Hs2.434421.1	chr1	23907984-23966285	+
1562972_at	3.72	3.62	3.87	0.1	0.15	0.15	0.140553	0.84291	1.07	0.487191	0.999965	-1.12	0.183731	0.819176	-1.07	0.487191	0.999965	-1.19	0.098878	0.828685	1.12	0.183731	0.819176	1.19	0.098878	0.828685	LINC00929	long intergenic non-protein coding RNA 929	Hs2.407512.1	chr15	26360971-26371381	+
1563009_at	5.27	4.94	5.19	0.11	0.17	0.19	0.33557	0.911038	1.26	0.148823	0.999965	1.06	0.632577	0.953997	-1.26	0.148823	0.999965	-1.19	0.343697	0.897468	-1.06	0.632577	0.953997	1.19	0.343697	0.897468	LOC284930	uncharacterized LOC284930	Hs2.407567.1
1564402_at	3.64	3.48	3.74	0.15	0.3	0.28	0.775922	0.98072	1.12	0.499344	0.999965	-1.07	0.866464	0.988638	-1.12	0.499344	0.999965	-1.19	0.634391	0.957374	1.07	0.866464	0.988638	1.19	0.634391	0.957374	LOC146795	uncharacterized LOC146795	Hs2.437096.1	chr17	70339080-70350369	+
1564940_at	2.72	2.42	2.67	0.09	0.17	0.09	0.279925	0.89307	1.23	0.265832	0.999965	1.03	0.990565	0.999004	-1.23	0.265832	0.999965	-1.19	0.203982	0.853975	-1.03	0.990565	0.999004	1.19	0.203982	0.853975			Hs2.384895.1
1565787_at	2.64	2.5	2.75	0.07	0.11	0.14	0.037463	0.764968	1.11	0.242337	0.999965	-1.08	0.101054	0.76133	-1.11	0.242337	0.999965	-1.19	0.034756	0.801067	1.08	0.101054	0.76133	1.19	0.034756	0.801067			Hs2.375688.1	chr9	37230771-37233022	+
1565978_a_at	2.13	1.95	2.2	0.04	0.1	0.13	0.03885	0.764968	1.13	0.049991	0.999965	-1.05	0.330521	0.879466	-1.13	0.049991	0.999965	-1.19	0.037143	0.801067	1.05	0.330521	0.879466	1.19	0.037143	0.801067			Hs2.269062.1
1566748_at	2.32	2.29	2.55	0.21	0.17	0.11	0.453377	0.937175	1.01	0.763295	0.999965	-1.18	0.247136	0.847814	-1.01	0.763295	0.999965	-1.19	0.352313	0.898146	1.18	0.247136	0.847814	1.19	0.352313	0.898146			Hs2.375696.1	chr2	4148645-4149627	+
1567590_at	2.75	2.47	2.73	0.1	0.28	0.21	0.761917	0.980114	1.21	0.514084	0.999965	1.02	0.857475	0.988257	-1.21	0.514084	0.999965	-1.19	0.625048	0.954989	-1.02	0.857475	0.988257	1.19	0.625048	0.954989	METTL15	methyltransferase like 15	Hs2.384311.1	chr11	28373636-28373861	-
1568827_at	2.79	2.69	2.95	0.06	0.07	0.13	0.040118	0.764968	1.07	0.15246	0.999965	-1.11	0.135925	0.791	-1.07	0.15246	0.999965	-1.19	0.036163	0.801067	1.11	0.135925	0.791	1.19	0.036163	0.801067	LOC401442	uncharacterized LOC401442	Hs2.398138.1	chr8	688547-690372	+
1569499_at	3.33	3.34	3.59	0.15	0.17	0.16	0.762811	0.98039	-1.01	0.913889	0.999965	-1.19	0.518128	0.931695	1.01	0.913889	0.999965	-1.19	0.602226	0.95198	1.19	0.518128	0.931695	1.19	0.602226	0.95198			Hs2.382227.1	chr3	141733172-141734014	-
1569508_at	2.49	2.33	2.58	0.12	0.02	0.18	0.112513	0.822328	1.12	0.129089	0.999965	-1.06	0.366483	0.890168	-1.12	0.129089	0.999965	-1.19	0.064844	0.81306	1.06	0.366483	0.890168	1.19	0.064844	0.81306	LOC105377399	uncharacterized LOC105377399	Hs2.201293.1	chr4	121843096-121844758	+
1569730_at	3.89	3.52	3.77	0.29	0.17	0.06	0.249543	0.884687	1.3	0.226574	0.999965	1.09	0.435931	0.911406	-1.3	0.226574	0.999965	-1.19	0.146989	0.842337	-1.09	0.435931	0.911406	1.19	0.146989	0.842337	MROH2B	maestro heat-like repeat family member 2B	Hs2.407189.1	chr5	41057169-41071444	-
1570026_at	4.45	4.48	4.73	0.07	0.2	0.1	0.126898	0.834104	-1.02	0.303286	0.999965	-1.21	0.016623	0.630885	1.02	0.303286	0.999965	-1.19	0.457975	0.922042	1.21	0.016623	0.630885	1.19	0.457975	0.922042	CPXM2	carboxypeptidase X (M14 family), member 2	Hs2.385783.1	chr10	125465728-125699779	-
1570306_at	2.32	2.17	2.42	0.15	0.05	0.17	0.36942	0.918575	1.1	0.334754	0.999965	-1.07	0.635511	0.954389	-1.1	0.334754	0.999965	-1.19	0.17913	0.848208	1.07	0.635511	0.954389	1.19	0.17913	0.848208	ST18	suppression of tumorigenicity 18, zinc finger	Hs2.407183.1	chr8	53320198-53322442	-
200679_x_at	12.2	12.04	12.28	0.01	0.11	0.06	0.041608	0.764968	1.11	0.230873	0.999965	-1.06	0.063495	0.726522	-1.11	0.230873	0.999965	-1.18	0.041085	0.801067	1.06	0.063495	0.726522	1.18	0.041085	0.801067	HMGB1	high mobility group box 1	Hs.274472.0	chr13	31034583-31040069	-
200986_at	3.78	3.59	3.83	0.14	0.14	0.12	0.323631	0.907389	1.14	0.381331	0.999965	-1.03	0.611867	0.950078	-1.14	0.381331	0.999965	-1.18	0.162831	0.844975	1.03	0.611867	0.950078	1.18	0.162831	0.844975	SERPING1	serpin peptidase inhibitor, clade G (C1 inhibitor), member 1	g4557378	chr11	57365157-57382319	+
201401_s_at	6.68	6.47	6.71	0.11	0.22	0.04	0.510042	0.944362	1.16	0.463196	0.999965	-1.02	0.955178	0.996613	-1.16	0.463196	0.999965	-1.18	0.354807	0.898146	1.02	0.955178	0.996613	1.18	0.354807	0.898146	ADRBK1	adrenergic, beta, receptor kinase 1	g179334	chr11	67034157-67052936	+
201496_x_at	3.87	3.71	3.94	0.07	0.09	0.13	0.239974	0.881563	1.12	0.223862	0.999965	-1.05	0.552241	0.938191	-1.12	0.223862	0.999965	-1.18	0.148227	0.842825	1.05	0.552241	0.938191	1.18	0.148227	0.842825	MYH11	myosin, heavy chain 11, smooth muscle	Hs.78344.1	chr16	15796988-15950868	-
202422_s_at	8.26	8.2	8.44	0.04	0.26	0.14	0.266743	0.888967	1.04	0.516609	0.999965	-1.13	0.039212	0.68836	-1.04	0.516609	0.999965	-1.18	0.464275	0.923815	1.13	0.039212	0.68836	1.18	0.464275	0.923815	ACSL4	acyl-CoA synthetase long-chain family member 4	g12669908	chrX	108884565-108976619	-
202827_s_at	4.52	4.23	4.47	0.21	0.26	0.08	0.079277	0.79997	1.22	0.098435	0.999965	1.04	0.180741	0.818006	-1.22	0.098435	0.999965	-1.18	0.136581	0.842246	-1.04	0.180741	0.818006	1.18	0.136581	0.842246	MMP14	matrix metallopeptidase 14 (membrane-inserted)	Hs.2399.0	chr14	23305780-23316967	+
202938_x_at	5.65	5.48	5.72	0.11	0.24	0.07	0.651969	0.963251	1.13	0.896918	0.999965	-1.05	0.306992	0.871084	-1.13	0.896918	0.999965	-1.18	0.449916	0.91988	1.05	0.306992	0.871084	1.18	0.449916	0.91988	RRP7A; RRP7BP	ribosomal RNA processing 7 homolog A; ribosomal RNA processing 7 homolog B, pseudogene	g7661545	chr22	42905032-42916101	-
202967_at	8.55	8.57	8.81	0.02	0.04	0.07	0.000698	0.519424	-1.02	0.234944	0.999965	-1.2	0.001852	0.477404	1.02	0.234944	0.999965	-1.18	0.00571	0.788107	1.2	0.001852	0.477404	1.18	0.00571	0.788107	GSTA4	glutathione S-transferase alpha 4	g4504172	chr6	52842750-52860099	-
203295_s_at	3.09	2.74	2.98	0.09	0.17	0.16	0.182855	0.863171	1.27	0.091777	0.999965	1.08	0.378592	0.894924	-1.27	0.091777	0.999965	-1.18	0.287283	0.884403	-1.08	0.378592	0.894924	1.18	0.287283	0.884403	ATP1A2	ATPase, Na+/K+ transporting, alpha 2 polypeptide	Hs.34114.0	chr1	160085547-160113453	+
203673_at	4.28	4.16	4.4	0.03	0.09	0.1	0.009359	0.691279	1.08	0.033012	0.999965	-1.09	0.144187	0.796558	-1.08	0.033012	0.999965	-1.18	0.012812	0.799874	1.09	0.144187	0.796558	1.18	0.012812	0.799874	TG	thyroglobulin	g6631113	chr8	133879245-134147158	+
203781_at	11.16	10.92	11.16	0.03	0.15	0.01	0.072907	0.796587	1.18	0.155206	0.999965	-1	0.71593	0.968058	-1.18	0.155206	0.999965	-1.18	0.077081	0.818129	1	0.71593	0.968058	1.18	0.077081	0.818129	MRPL33	mitochondrial ribosomal protein L33	g4759047	chr2	27994610-28002598	+
204437_s_at	3.68	3.65	3.89	0.16	0.08	0.11	0.1695	0.856801	1.02	0.269405	0.999965	-1.15	0.57927	0.943124	-1.02	0.269405	0.999965	-1.18	0.046196	0.806399	1.15	0.57927	0.943124	1.18	0.046196	0.806399	FOLR1	folate receptor 1 (adult)	g9257206	chr11	71900601-71907341	+
204543_at	4.37	4.12	4.36	0.09	0.14	0.25	0.320484	0.906399	1.18	0.072611	0.999965	1	0.816009	0.982837	-1.18	0.072611	0.999965	-1.18	0.291025	0.885979	-1	0.816009	0.982837	1.18	0.291025	0.885979	RAPGEF1	Rap guanine nucleotide exchange factor 1	g4885356	chr9	134454177-134612925	-
204780_s_at	9.31	9.18	9.42	0.01	0.14	0.06	0.12788	0.835073	1.1	0.552039	0.999965	-1.07	0.047636	0.698091	-1.1	0.552039	0.999965	-1.18	0.109538	0.833436	1.07	0.047636	0.698091	1.18	0.109538	0.833436	FAS	Fas cell surface death receptor	Hs.82359.0	chr10	90750326-90775541	+
205155_s_at	5.42	5.2	5.44	0.04	0.19	0.04	0.272182	0.89165	1.17	0.367617	0.999965	-1.01	0.418222	0.907088	-1.17	0.367617	0.999965	-1.18	0.19928	0.853742	1.01	0.418222	0.907088	1.18	0.19928	0.853742	SPTBN2	spectrin, beta, non-erythrocytic 2	g5902121	chr11	66452722-66488870	-
205630_at	2.91	2.92	3.15	0.18	0.12	0.22	0.579141	0.952713	-1	0.97722	0.999965	-1.18	0.437027	0.911406	1	0.97722	0.999965	-1.18	0.414628	0.912037	1.18	0.437027	0.911406	1.18	0.414628	0.912037	CRH	corticotropin releasing hormone	g4503040	chr8	67088618-67090698	-
205646_s_at	4.08	3.99	4.23	0.09	0.24	0.03	0.616481	0.958051	1.07	0.972898	0.999965	-1.11	0.109713	0.769949	-1.07	0.972898	0.999965	-1.18	0.464026	0.923815	1.11	0.109713	0.769949	1.18	0.464026	0.923815	PAX6	paired box 6	g4505614	chr11	31811483-31832765	-
205681_at	7.9	7.81	8.04	0.07	0.25	0.07	0.304324	0.90056	1.07	0.816031	0.999965	-1.1	0.044872	0.695955	-1.07	0.816031	0.999965	-1.18	0.230141	0.863608	1.1	0.044872	0.695955	1.18	0.230141	0.863608	BCL2A1	BCL2-related protein A1	g4757839	chr15	80253234-80263538	-
206186_at	5.86	5.85	6.09	0.07	0.12	0.15	0.063616	0.794294	1.01	0.926471	0.999965	-1.17	0.063695	0.726522	-1.01	0.926471	0.999965	-1.18	0.076856	0.817864	1.17	0.063695	0.726522	1.18	0.076856	0.817864	MPP3	membrane protein, palmitoylated 3	g4505238	chr17	41878172-41909610	-
206453_s_at	5.57	5.45	5.69	0.09	0.11	0.13	0.254298	0.885804	1.09	0.295483	0.999965	-1.09	0.528562	0.933112	-1.09	0.295483	0.999965	-1.18	0.147906	0.842438	1.09	0.528562	0.933112	1.18	0.147906	0.842438	NDRG2	NDRG family member 2	g10280619	chr14	21484933-21493859	-
206454_s_at	3.84	3.54	3.77	0.07	0.13	0.2	0.147444	0.846656	1.23	0.071816	0.999965	1.05	0.748476	0.972714	-1.23	0.071816	0.999965	-1.18	0.117213	0.834709	-1.05	0.748476	0.972714	1.18	0.117213	0.834709	RHO	rhodopsin	Hs.247565.0	chr3	129247481-129254187	+
206647_at	3.53	3.43	3.66	0.14	0.13	0.15	0.132422	0.838145	1.08	0.204379	0.999965	-1.09	0.476659	0.920666	-1.08	0.204379	0.999965	-1.18	0.069542	0.81306	1.09	0.476659	0.920666	1.18	0.069542	0.81306	HBZ	hemoglobin, zeta	g6633805	chr16	202853-204504	+
206712_at	4.78	4.69	4.93	0.13	0.07	0.15	0.135727	0.840412	1.06	0.253595	0.999965	-1.11	0.357214	0.888415	-1.06	0.253595	0.999965	-1.18	0.066672	0.81306	1.11	0.357214	0.888415	1.18	0.066672	0.81306	GRTP1	growth hormone regulated TBC protein 1	g13376022	chr13	113979159-114009717	-
206982_at	2.64	2.42	2.66	0.25	0.26	0.15	0.61058	0.957382	1.17	0.449841	0.999965	-1.01	0.789411	0.978761	-1.17	0.449841	0.999965	-1.18	0.435164	0.916572	1.01	0.789411	0.978761	1.18	0.435164	0.916572	CRYBA1	crystallin beta A1	g12056460	chr17	27573874-27581500	+
207510_at	3.61	3.44	3.67	0.08	0.18	0.07	0.429021	0.931605	1.13	0.871224	0.999965	-1.05	0.176398	0.815786	-1.13	0.871224	0.999965	-1.18	0.299508	0.887124	1.05	0.176398	0.815786	1.18	0.299508	0.887124	BDKRB1	bradykinin receptor B1	g4502390	chr14	96730013-96731095	+
207640_x_at	3.63	3.33	3.58	0.21	0.1	0.22	0.193615	0.866714	1.23	0.089505	0.999965	1.04	0.720493	0.968608	-1.23	0.089505	0.999965	-1.18	0.150969	0.843711	-1.04	0.720493	0.968608	1.18	0.150969	0.843711	NTN3	netrin 3	g5453809	chr16	2521499-2524146	+
207841_at	3.7	3.62	3.85	0.23	0.18	0.08	0.362114	0.916451	1.06	0.806845	0.999965	-1.11	0.306986	0.871084	-1.06	0.806845	0.999965	-1.18	0.125508	0.837627	1.11	0.306986	0.871084	1.18	0.125508	0.837627	SPIN2A	spindlin family, member 2A	g9506850	chrX	57160962-57163430	-
207940_x_at	4.99	4.71	4.95	0.09	0.04	0.17	0.055798	0.786354	1.21	0.011053	0.999965	1.03	0.893517	0.991794	-1.21	0.011053	0.999965	-1.18	0.058607	0.81306	-1.03	0.893517	0.991794	1.18	0.058607	0.81306	CNR1	cannabinoid receptor 1 (brain)	g4502926	chr6	88853434-88875562	-
208452_x_at	5.37	5.21	5.44	0.22	0.13	0.13	0.734257	0.975597	1.12	0.622233	0.999965	-1.05	0.905682	0.992848	-1.12	0.622233	0.999965	-1.18	0.383303	0.903128	1.05	0.905682	0.992848	1.18	0.383303	0.903128	MYO9B	myosin IXB	g4758749	chr19	17212527-17320518	+
209224_s_at	11.78	11.52	11.77	0.09	0.15	0.03	0.053112	0.781469	1.2	0.150667	0.999965	1.01	0.52133	0.932212	-1.2	0.150667	0.999965	-1.18	0.037407	0.801067	-1.01	0.52133	0.932212	1.18	0.037407	0.801067	NDUFA2	NADH dehydrogenase (ubiquinone) 1 alpha subcomplex, 2, 8kDa	g13277539	chr5	140025059-140027215	-
209354_at	4.7	4.48	4.71	0.12	0.14	0.13	0.665449	0.964818	1.16	0.589786	0.999965	-1.01	0.782539	0.97738	-1.16	0.589786	0.999965	-1.18	0.407803	0.910657	1.01	0.782539	0.97738	1.18	0.407803	0.910657	TNFRSF14	tumor necrosis factor receptor superfamily, member 14	g12803894	chr1	2487837-2495188	+
209546_s_at	5.71	5.58	5.81	0.19	0.1	0.04	0.161254	0.851448	1.1	0.976079	0.999965	-1.07	0.14407	0.796558	-1.1	0.976079	0.999965	-1.18	0.026767	0.799874	1.07	0.14407	0.796558	1.18	0.026767	0.799874	APOL1	apolipoprotein L1	g12408012	chr22	36649111-36663567	+
210409_at	3.45	3.34	3.58	0.14	0.22	0.11	0.153193	0.848127	1.09	0.893825	0.999965	-1.09	0.072873	0.7329	-1.09	0.893825	0.999965	-1.18	0.116433	0.834709	1.09	0.072873	0.7329	1.18	0.116433	0.834709	MLLT4-AS1	MLLT4 antisense RNA 1 (head to head)	g5006252	chr6	168224569-168227389	-
210602_s_at	3.43	3.03	3.27	0.03	0.29	0.18	0.369897	0.918575	1.32	0.226815	0.999965	1.12	0.307043	0.871084	-1.32	0.226815	0.999965	-1.18	0.521343	0.934158	-1.12	0.307043	0.871084	1.18	0.521343	0.934158	CDH6	cadherin 6, type 2, K-cadherin (fetal kidney)	g12652558	chr5	31193856-31318435	+
210699_at	4.01	4.15	4.38	0.21	0.09	0.39	0.455093	0.937434	-1.1	0.404152	0.999965	-1.29	0.311125	0.873283	1.1	0.404152	0.999965	-1.18	0.522936	0.934422	1.29	0.311125	0.873283	1.18	0.522936	0.934422			g7959856	chr1	40306763-40307519	+
210985_s_at	4.75	4.61	4.85	0.04	0.1	0.12	0.125393	0.832975	1.11	0.166764	0.999965	-1.07	0.36486	0.889772	-1.11	0.166764	0.999965	-1.18	0.095568	0.828131	1.07	0.36486	0.889772	1.18	0.095568	0.828131	SP100	SP100 nuclear antigen	g3252910	chr2	231280980-231381240	+
211045_s_at	3.24	3.07	3.32	0.13	0.06	0.15	0.052427	0.779846	1.13	0.113407	0.999965	-1.05	0.304091	0.870238	-1.13	0.113407	0.999965	-1.18	0.027425	0.799874	1.05	0.304091	0.870238	1.18	0.027425	0.799874	KCNH6	potassium channel, voltage gated eag related subfamily H, member 6	g13623462	chr17	61600717-61613574	+
211106_at	3.41	3.33	3.57	0.21	0.41	0.05	0.981712	0.999157	1.06	0.902177	0.999965	-1.12	0.777549	0.976648	-1.06	0.902177	0.999965	-1.18	0.986596	0.998853	1.12	0.777549	0.976648	1.18	0.986596	0.998853	SUPT3H	SPT3 homolog, SAGA and STAGA complex component	g3283361	chr6	44777053-45345690	-
211333_s_at	2.76	2.63	2.87	0.11	0.19	0.1	0.193999	0.867307	1.1	0.475819	0.999965	-1.08	0.228452	0.83877	-1.1	0.475819	0.999965	-1.18	0.11498	0.834709	1.08	0.228452	0.83877	1.18	0.11498	0.834709	FASLG	Fas ligand (TNF superfamily, member 6)	g12597288	chr1	172628283-172635215	+
211470_s_at	2.35	2.2	2.44	0.16	0.19	0.14	0.213101	0.87274	1.11	0.783553	0.999965	-1.06	0.170665	0.811867	-1.11	0.783553	0.999965	-1.18	0.130838	0.839471	1.06	0.170665	0.811867	1.18	0.130838	0.839471	SULT1C2	sulfotransferase family 1C member 2	g8117858	chr2	108905094-108925168	+
211893_x_at	4.24	4.11	4.36	0.05	0.41	0.16	0.334396	0.910551	1.1	0.611687	0.999965	-1.08	0.160407	0.802647	-1.1	0.611687	0.999965	-1.18	0.23456	0.864813	1.08	0.160407	0.802647	1.18	0.23456	0.864813	CD6	CD6 molecule	g1903391	chr11	60739337-60786793	+
211907_s_at	2.95	2.84	3.08	0.06	0.14	0.19	0.05329	0.781507	1.08	0.265913	0.999965	-1.09	0.117805	0.777845	-1.08	0.265913	0.999965	-1.18	0.051446	0.809558	1.09	0.117805	0.777845	1.18	0.051446	0.809558	PARD6B	par-6 family cell polarity regulator beta	g13537116	chr20	49348323-49367025	+
212002_at	7.89	7.72	7.95	0.14	0.14	0.02	0.069531	0.796587	1.13	0.209383	0.999965	-1.05	0.467147	0.918975	-1.13	0.209383	0.999965	-1.18	0.020393	0.799874	1.05	0.467147	0.918975	1.18	0.020393	0.799874	SZRD1	SUZ RNA binding domain containing 1	Hs.226770.0	chr1	16693725-16724640	+
213081_at	6.23	6	6.24	0.02	0.12	0.1	0.087634	0.80493	1.17	0.080784	0.999965	-1.01	0.965888	0.997202	-1.17	0.080784	0.999965	-1.18	0.095393	0.828131	1.01	0.965888	0.997202	1.18	0.095393	0.828131	ZBTB22	zinc finger and BTB domain containing 22	Hs.206770.0	chr6	33282195-33285504	-
213106_at	3.44	3.41	3.66	0.06	0.21	0.17	0.179918	0.86184	1.02	0.899155	0.999965	-1.16	0.082455	0.739775	-1.02	0.899155	0.999965	-1.18	0.200885	0.853742	1.16	0.082455	0.739775	1.18	0.200885	0.853742	ATP8A1	ATPase, aminophospholipid transporter (APLT), class I, type 8A, member 1	Hs.180737.0	chr4	42410393-42413403	-
213169_at	3.46	3.46	3.7	0.08	0.19	0.28	0.513247	0.945138	-1	0.421945	0.999965	-1.18	0.296842	0.868965	1	0.421945	0.999965	-1.18	0.652003	0.960051	1.18	0.296842	0.868965	1.18	0.652003	0.960051	SEMA5A	sema domain, seven thrombospondin repeats (type 1 and type 1-like), transmembrane domain (TM) and short cytoplasmic domain, (semaphorin) 5A	Hs.49476.0	chr5	9035141-9037509	-
213303_x_at	3.35	3.4	3.64	0.05	0.1	0.06	0.003004	0.585755	-1.04	0.172722	0.999965	-1.22	0.000941	0.453466	1.04	0.172722	0.999965	-1.18	0.029105	0.799874	1.22	0.000941	0.453466	1.18	0.029105	0.799874	ZBTB7A	zinc finger and BTB domain containing 7A	Hs.104640.2	chr19	4047199-4066816	-
213332_at	4.33	4.33	4.57	0.11	0.21	0.28	0.481686	0.941149	1	0.752179	0.999965	-1.18	0.411187	0.905003	-1	0.752179	0.999965	-1.18	0.342723	0.897468	1.18	0.411187	0.905003	1.18	0.342723	0.897468	PAPPA2	pappalysin 2	Hs.9654.0	chr1	176758944-176814741	+
213647_at	7.99	7.86	8.09	0.06	0.08	0.1	0.14297	0.844664	1.09	0.352209	0.999965	-1.08	0.248887	0.848217	-1.09	0.352209	0.999965	-1.18	0.099139	0.828885	1.08	0.248887	0.848217	1.18	0.099139	0.828885	DNA2	DNA replication helicase/nuclease 2	Hs.194665.0	chr10	70173820-70231687	-
213653_at	7.76	7.8	8.04	0.1	0.12	0.06	0.006839	0.655676	-1.03	0.628807	0.999965	-1.22	0.003586	0.514299	1.03	0.628807	0.999965	-1.18	0.013725	0.799874	1.22	0.003586	0.514299	1.18	0.013725	0.799874	METTL3	methyltransferase like 3	Hs.268149.1	chr14	21966288-21971433	-
213907_at	6.49	6.43	6.66	0.34	0.19	0.33	0.490115	0.94139	1.04	0.540987	0.999965	-1.13	0.312096	0.873527	-1.04	0.540987	0.999965	-1.18	0.548465	0.940837	1.13	0.312096	0.873527	1.18	0.548465	0.940837	EEF1E1	eukaryotic translation elongation factor 1 epsilon 1	Hs.298581.1	chr6	8080081-8102748	+
214031_s_at	2.63	2.63	2.87	0.06	0.23	0.15	0.363402	0.916615	-1.01	0.850066	0.999965	-1.18	0.184142	0.819432	1.01	0.850066	0.999965	-1.18	0.283547	0.882788	1.18	0.184142	0.819432	1.18	0.283547	0.882788			Hs.23881.1	chr12	52627216-52636921	-
214418_at	2.99	2.74	2.97	0.17	0.25	0.19	0.370408	0.918575	1.19	0.229879	0.999965	1.01	0.571894	0.941303	-1.19	0.229879	0.999965	-1.18	0.367859	0.900485	-1.01	0.571894	0.941303	1.18	0.367859	0.900485	CT62	cancer/testis antigen 62	Hs.97823.0	chr15	71402582-71407806	-
214609_at	4.1	3.85	4.09	0.14	0.23	0.14	0.73271	0.975249	1.19	0.509903	0.999965	1.01	0.669472	0.959303	-1.19	0.509903	0.999965	-1.18	0.667065	0.962325	-1.01	0.669472	0.959303	1.18	0.667065	0.962325	PHOX2A	paired-like homeobox 2a	Hs.276879.0	chr11	71950122-71955219	-
214677_x_at	4.98	4.78	5.02	0.12	0.23	0.1	0.119445	0.827022	1.14	0.317416	0.999965	-1.03	0.232688	0.841912	-1.14	0.317416	0.999965	-1.18	0.075328	0.816299	1.03	0.232688	0.841912	1.18	0.075328	0.816299	CYAT1; IGLC1; IGLC2; IGLC3; IGLJ3; IGLV1-44; IGLV3-25; IGLV4-3	immunoglobulin lambda light chain-like; immunoglobulin lambda constant 1 (Mcg marker); immunoglobulin lambda constant 2 (Kern-Oz- marker); immunoglobulin lambda constant 3 (Kern-Oz+ marker); immunoglobulin lambda joining 3; immunoglobulin lambda variable	Hs.289110.2	chr22	23243159-23243568	+
214696_at	7.78	7.73	7.97	0.07	0.06	0.15	0.038299	0.764968	1.04	0.333854	0.999965	-1.14	0.088153	0.74741	-1.04	0.333854	0.999965	-1.18	0.041526	0.801067	1.14	0.088153	0.74741	1.18	0.041526	0.801067	MIR22HG	MIR22 host gene	Hs.29206.0	chr17	1615082-1619494	-
214957_at	5.33	5.1	5.34	0.1	0.17	0.08	0.122262	0.829645	1.18	0.1793	0.999965	-1.01	0.842465	0.986352	-1.18	0.1793	0.999965	-1.18	0.085354	0.822991	1.01	0.842465	0.986352	1.18	0.085354	0.822991	ACTL8	actin-like 8	Hs.2149.0	chr1	18149478-18153556	+
214994_at	4.53	4.35	4.59	0.12	0.2	0.1	0.11784	0.827022	1.13	0.164571	0.999965	-1.04	0.888168	0.991377	-1.13	0.164571	0.999965	-1.18	0.086816	0.822991	1.04	0.888168	0.991377	1.18	0.086816	0.822991	APOBEC3F	apolipoprotein B mRNA editing enzyme, catalytic polypeptide-like 3F	Hs.250619.1	chr22	39436700-39440427	+
215019_x_at	3.54	3.35	3.59	0.19	0.41	0.07	0.915008	0.993269	1.15	0.896503	0.999965	-1.03	0.475672	0.920308	-1.15	0.896503	0.999965	-1.18	0.839988	0.982546	1.03	0.475672	0.920308	1.18	0.839988	0.982546	ZNF528	zinc finger protein 528	Hs.249479.0	chr19	52919613-52921659	+
215241_at	2.06	1.87	2.11	0.15	0.15	0.17	0.764776	0.980514	1.14	0.513602	0.999965	-1.03	0.929352	0.994952	-1.14	0.513602	0.999965	-1.18	0.566754	0.944459	1.03	0.929352	0.994952	1.18	0.566754	0.944459	ANO3	anoctamin 3	Hs.91791.0	chr11	26352970-26684835	+
215339_at	3.04	2.97	3.21	0.31	0.13	0.11	0.156446	0.849292	1.05	0.195668	0.999965	-1.12	0.968272	0.997202	-1.05	0.195668	0.999965	-1.18	0.023229	0.799874	1.12	0.968272	0.997202	1.18	0.023229	0.799874	NKTR	natural killer cell triggering receptor	Hs.241493.2	chr3	42662497-42672824	+
215859_at	2.85	2.82	3.06	0.14	0.09	0.1	0.034387	0.762479	1.02	0.44149	0.999965	-1.16	0.089642	0.74741	-1.02	0.44149	0.999965	-1.18	0.012795	0.799874	1.16	0.089642	0.74741	1.18	0.012795	0.799874	NCLN	nicalin	Hs.287506.0	chr19	3180935-3184298	+
215878_at	2.14	2.01	2.25	0.13	0.18	0.08	0.256241	0.885804	1.1	0.783013	0.999965	-1.08	0.082895	0.739775	-1.1	0.783013	0.999965	-1.18	0.248068	0.872254	1.08	0.082895	0.739775	1.18	0.248068	0.872254	ITGB1; ITGB1P1	integrin beta 1; integrin beta 1 pseudogene 1	Hs.287798.0	chr10	33195872-33197373	-
217087_at	4.91	4.79	5.03	0.15	0.25	0.18	0.989285	0.999833	1.09	0.896921	0.999965	-1.09	0.926861	0.994805	-1.09	0.896921	0.999965	-1.18	0.947764	0.995333	1.09	0.926861	0.994805	1.18	0.947764	0.995333	C1orf68	chromosome 1 open reading frame 68	Hs.123091.0	chr1	152692385-152692801	+
217119_s_at	4.91	4.7	4.95	0.13	0.2	0.2	0.679015	0.967177	1.15	0.550964	0.999965	-1.02	0.804977	0.981558	-1.15	0.550964	0.999965	-1.18	0.450582	0.920014	1.02	0.804977	0.981558	1.18	0.450582	0.920014	CXCR3	chemokine (C-X-C motif) receptor 3	Hs.198252.1	chrX	70836214-70837462	-
217182_at	4.71	4.44	4.69	0.07	0.12	0.27	0.379689	0.920167	1.21	0.046932	0.999965	1.02	0.397848	0.900667	-1.21	0.046932	0.999965	-1.18	0.661794	0.961903	-1.02	0.397848	0.900667	1.18	0.661794	0.961903			Hs.247953.0	chr11	1212793-1213110	-
217250_s_at	3.67	3.35	3.6	0.18	0.19	0.06	0.148343	0.846656	1.25	0.226713	0.999965	1.05	0.852903	0.987901	-1.25	0.226713	0.999965	-1.18	0.065516	0.81306	-1.05	0.852903	0.987901	1.18	0.065516	0.81306	CHD5	chromodomain helicase DNA binding protein 5	Hs.158291.1	chr1	6165142-6204160	-
217336_at	7.41	7.29	7.52	0.03	0.26	0.17	0.330638	0.909358	1.08	0.597457	0.999965	-1.08	0.26001	0.851262	-1.08	0.597457	0.999965	-1.18	0.23634	0.865981	1.08	0.26001	0.851262	1.18	0.23634	0.865981	RPS10P2	ribosomal protein S10 pseudogene 2	Hs.272301.0	chr20	14738208-14738702	+
217541_x_at	5.37	5.26	5.5	0.13	0.1	0.11	0.104292	0.815364	1.08	0.351219	0.999965	-1.09	0.243758	0.845965	-1.08	0.351219	0.999965	-1.18	0.048057	0.806399	1.09	0.243758	0.845965	1.18	0.048057	0.806399	ZNF816	zinc finger protein 816	Hs.11210.0	chr19	53452197-53453103	-
217690_at	6.07	6	6.24	0.07	0.21	0.13	0.13214	0.838145	1.04	0.594298	0.999965	-1.13	0.088451	0.74741	-1.04	0.594298	0.999965	-1.18	0.108445	0.832847	1.13	0.088451	0.74741	1.18	0.108445	0.832847	ENOSF1	enolase superfamily member 1	Hs.141307.0	chr18	669829-670800	-
218085_at	9.91	9.77	10.01	0.05	0.23	0.07	0.342035	0.912316	1.11	0.983117	0.999965	-1.07	0.034778	0.674397	-1.11	0.983117	0.999965	-1.18	0.306425	0.88892	1.07	0.034778	0.674397	1.18	0.306425	0.88892	CHMP5	charged multivesicular body protein 5	g7706273	chr9	33265047-33281510	+
218285_s_at	8.02	7.86	8.1	0.13	0.09	0.08	0.169845	0.856894	1.12	0.226628	0.999965	-1.05	0.767749	0.974526	-1.12	0.226628	0.999965	-1.18	0.054651	0.81306	1.05	0.767749	0.974526	1.18	0.054651	0.81306	BDH2	3-hydroxybutyrate dehydrogenase, type 2	g10047131	chr6	99622560-99623581	+
218357_s_at	11.05	10.76	10.99	0.07	0.14	0.05	0.034698	0.762479	1.23	0.074214	0.999965	1.04	0.702682	0.965718	-1.23	0.074214	0.999965	-1.18	0.042908	0.806399	-1.04	0.702682	0.965718	1.18	0.042908	0.806399	TIMM8B	translocase of inner mitochondrial membrane 8 homolog B (yeast)	g6912711	chrX	133300698-133301109	+
219130_at	7.76	7.71	7.95	0.06	0.08	0.05	0.010874	0.691503	1.04	0.529525	0.999965	-1.14	0.015306	0.620582	-1.04	0.529525	0.999965	-1.18	0.010672	0.799874	1.14	0.015306	0.620582	1.18	0.010672	0.799874	TRMT13	tRNA methyltransferase 13 homolog (S. cerevisiae)	g11024703	chr1	100598718-100616053	+
219174_at	8.38	8.2	8.44	0.06	0.2	0.09	0.658807	0.964	1.13	0.506357	0.999965	-1.05	0.855692	0.988028	-1.13	0.506357	0.999965	-1.18	0.521499	0.934228	1.05	0.855692	0.988028	1.18	0.521499	0.934228	IFT74	intraflagellar transport 74	g13376668	chr9	26956409-27062802	+
219313_at	4.39	4.26	4.5	0.05	0.25	0.26	0.17955	0.86184	1.1	0.41332	0.999965	-1.08	0.235743	0.84221	-1.1	0.41332	0.999965	-1.18	0.138977	0.842246	1.08	0.235743	0.84221	1.18	0.138977	0.842246	GRAMD1C	GRAM domain containing 1C	g8922125	chr3	113633304-113666017	+
219359_at	6.68	6.55	6.78	0.17	0.23	0.05	0.213477	0.87274	1.1	0.518873	0.999965	-1.07	0.226016	0.837546	-1.1	0.518873	0.999965	-1.18	0.099664	0.830088	1.07	0.226016	0.837546	1.18	0.099664	0.830088	ATHL1	ATH1, acid trehalase-like 1 (yeast)	g13376651	chr11	290681-295675	+
219456_s_at	4.46	4.18	4.41	0.02	0.3	0.09	0.153796	0.848127	1.22	0.175667	0.999965	1.03	0.499652	0.926362	-1.22	0.175667	0.999965	-1.18	0.176712	0.848208	-1.03	0.499652	0.926362	1.18	0.176712	0.848208	RIN3	Ras and Rab interactor 3	Hs.180040.0	chr14	93118417-93155338	+
219627_at	6.1	6.03	6.27	0.08	0.19	0.07	0.020501	0.746068	1.05	0.134279	0.999965	-1.12	0.088665	0.74741	-1.05	0.134279	0.999965	-1.18	0.019111	0.799874	1.12	0.088665	0.74741	1.18	0.019111	0.799874	ZNF767P	zinc finger family member 767, pseudogene	g13376370	chr7	149244244-149321818	-
219746_at	4.46	4.38	4.62	0.13	0.37	0.2	0.624007	0.958581	1.06	0.426505	0.999965	-1.11	0.387939	0.897754	-1.06	0.426505	0.999965	-1.18	0.744035	0.971824	1.11	0.387939	0.897754	1.18	0.744035	0.971824	DPF3	D4, zinc and double PHD fingers, family 3	g13442997	chr14	73075741-73360809	-
220090_at	4.08	3.89	4.12	0.44	0.26	0.18	0.954588	0.997014	1.14	0.949942	0.999965	-1.03	0.85195	0.987721	-1.14	0.949942	0.999965	-1.18	0.701869	0.967465	1.03	0.85195	0.987721	1.18	0.701869	0.967465	CRNN	cornulin	g7706634	chr1	152381718-152386728	-
220270_at	2.81	2.35	2.59	0.15	0.08	0.06	0.002381	0.579388	1.38	0.00894	0.999965	1.17	0.038405	0.683054	-1.38	0.00894	0.999965	-1.18	0.007117	0.799874	-1.17	0.038405	0.683054	1.18	0.007117	0.799874	RNF17	ring finger protein 17	g9506634	chr13	25418016-25454056	+
220887_at	3.88	3.79	4.02	0.03	0.2	0.32	0.935227	0.994399	1.07	0.602546	0.999965	-1.1	0.930963	0.994952	-1.07	0.602546	0.999965	-1.18	0.821935	0.980232	1.1	0.930963	0.994952	1.18	0.821935	0.980232	CCDC177	coiled-coil domain containing 177	g9910495	chr14	70036588-70037918	-
220909_at	3.3	3.11	3.36	0.23	0.14	0.19	0.430156	0.931869	1.14	0.246181	0.999965	-1.04	0.462175	0.917653	-1.14	0.246181	0.999965	-1.18	0.53034	0.93619	1.04	0.462175	0.917653	1.18	0.53034	0.93619	TRIM46	tripartite motif containing 46	g13376592	chr1	155146353-155152411	+
221103_s_at	4.73	4.58	4.82	0.09	0.06	0.08	0.039725	0.764968	1.11	0.046069	0.999965	-1.06	0.929441	0.994952	-1.11	0.046069	0.999965	-1.18	0.025027	0.799874	1.06	0.929441	0.994952	1.18	0.025027	0.799874	CFAP44	cilia and flagella associated protein 44	g8922896	chr3	113009699-113046644	-
221456_at	4.04	3.91	4.15	0.05	0.22	0.07	0.350194	0.914394	1.09	0.872976	0.999965	-1.08	0.035232	0.675254	-1.09	0.872976	0.999965	-1.18	0.34713	0.898146	1.08	0.035232	0.675254	1.18	0.34713	0.898146	TAS2R3	taste receptor, type 2, member 3	g8394397	chr7	141463958-141464909	+
221915_s_at	5.61	5.55	5.79	0.11	0.25	0.38	0.869102	0.989932	1.04	0.470356	0.999965	-1.13	0.841183	0.986253	-1.04	0.470356	0.999965	-1.18	0.777891	0.976828	1.13	0.841183	0.986253	1.18	0.777891	0.976828	RANBP1	RAN binding protein 1	Hs.24763.1	chr22	20105089-20114918	-
222347_at	5.4	5.32	5.55	0.11	0.32	0.1	0.613232	0.957685	1.06	0.661781	0.999965	-1.11	0.106908	0.768577	-1.06	0.661781	0.999965	-1.18	0.742477	0.971741	1.11	0.106908	0.768577	1.18	0.742477	0.971741			Hs.190616.0	chr1	143455090-143455601	-
222465_at	10.94	10.76	11	0.03	0.18	0.06	0.191063	0.866714	1.13	0.500417	0.999965	-1.04	0.075581	0.735124	-1.13	0.500417	0.999965	-1.18	0.140843	0.842246	1.04	0.075581	0.735124	1.18	0.140843	0.842246	RSL24D1	ribosomal L24 domain containing 1	g9294748	chr15	55473524-55489231	-
222633_at	8.84	8.65	8.9	0.15	0.08	0.05	0.033955	0.761989	1.14	0.079283	0.999965	-1.04	0.870519	0.9894	-1.14	0.079283	0.999965	-1.18	0.00565	0.788107	1.04	0.870519	0.9894	1.18	0.00565	0.788107	TBL1XR1	transducin (beta)-like 1 X-linked receptor 1	g12006103	chr3	176741134-176914947	-
222766_at	3.29	3.12	3.35	0.05	0.21	0.14	0.344711	0.913242	1.12	0.88038	0.999965	-1.05	0.17117	0.812167	-1.12	0.88038	0.999965	-1.18	0.278969	0.881776	1.05	0.17117	0.812167	1.18	0.278969	0.881776	POLR3K	polymerase (RNA) III (DNA directed) polypeptide K, 12.3 kDa	g12001959	chr16	96404-103608	-
222848_at	8.72	8.7	8.93	0.13	0.31	0.1	0.538175	0.948599	1.02	0.688267	0.999965	-1.16	0.104263	0.765381	-1.02	0.688267	0.999965	-1.18	0.618459	0.953693	1.16	0.104263	0.765381	1.18	0.618459	0.953693	CENPK	centromere protein K	g13529292	chr5	64813593-64858985	-
223168_at	4.74	4.53	4.77	0.21	0.15	0.17	0.279722	0.892734	1.16	0.451043	0.999965	-1.02	0.465668	0.918823	-1.16	0.451043	0.999965	-1.18	0.114631	0.834709	1.02	0.465668	0.918823	1.18	0.114631	0.834709	RHOU	ras homolog family member U	Hs.20252.0	chr1	228871251-228882416	+
223303_at	5.26	5.06	5.3	0.05	0.08	0.08	0.024962	0.746068	1.15	0.027013	0.999965	-1.03	0.924164	0.994354	-1.15	0.027013	0.999965	-1.18	0.03	0.799874	1.03	0.924164	0.994354	1.18	0.03	0.799874	FERMT3	fermitin family member 3	g13279295	chr11	63974207-63991358	+
223505_s_at	3.97	3.95	4.2	0.19	0.25	0.17	0.96366	0.998032	1.01	0.916035	0.999965	-1.17	0.769023	0.97499	-1.01	0.916035	0.999965	-1.18	0.897597	0.990756	1.17	0.769023	0.97499	1.18	0.897597	0.990756	DNAJC27	DnaJ (Hsp40) homolog, subfamily C, member 27	g7271470	chr2	25169560-25194773	-
223535_at	7.28	7.25	7.48	0.12	0.17	0.06	0.296773	0.897563	1.02	0.962243	0.999965	-1.16	0.106297	0.768482	-1.02	0.962243	0.999965	-1.18	0.219477	0.859659	1.16	0.106297	0.768482	1.18	0.219477	0.859659	NUDT12	nudix hydrolase 12	g13276686	chr5	102884557-102898457	-
223578_x_at	6.71	6.8	7.04	0.42	0.14	0.31	0.761303	0.979998	-1.06	0.795255	0.999965	-1.25	0.548122	0.937625	1.06	0.795255	0.999965	-1.18	0.611328	0.95342	1.25	0.548122	0.937625	1.18	0.611328	0.95342			g6642755	chr11	65269495-65271093	-
223620_at	2.3	2.1	2.34	0.11	0.27	0.07	0.786121	0.981614	1.15	0.867762	0.999965	-1.03	0.449803	0.9148	-1.15	0.867762	0.999965	-1.18	0.559369	0.943191	1.03	0.449803	0.9148	1.18	0.559369	0.943191	GPR34	G protein-coupled receptor 34	g5757633	chrX	41554808-41556182	+
224340_at	3.35	3.23	3.47	0.11	0.04	0.19	0.256041	0.885804	1.08	0.18273	0.999965	-1.08	0.517576	0.931501	-1.08	0.18273	0.999965	-1.18	0.150251	0.843538	1.08	0.517576	0.931501	1.18	0.150251	0.843538			g1041013
224372_at	13.37	13.26	13.49	0.1	0.11	0.05	0.038659	0.764968	1.08	0.267168	0.999965	-1.08	0.125031	0.783139	-1.08	0.267168	0.999965	-1.18	0.016491	0.799874	1.08	0.125031	0.783139	1.18	0.016491	0.799874	ND4	NADH dehydrogenase, subunit 4 (complex I)	g12005804	chrM	10467-12138	+
224441_s_at	6.02	5.74	5.98	0.19	0.27	0.09	0.956291	0.997528	1.21	0.959537	0.999965	1.03	0.790777	0.979154	-1.21	0.959537	0.999965	-1.18	0.786486	0.977747	-1.03	0.790777	0.979154	1.18	0.786486	0.977747	USP45	ubiquitin specific peptidase 45	g13543680	chr6	99930137-99963308	-
224610_at	11.06	11	11.24	0.05	0.04	0.07	0.001994	0.555049	1.04	0.174869	0.999965	-1.13	0.01303	0.601663	-1.04	0.174869	0.999965	-1.18	0.00317	0.777243	1.13	0.01303	0.601663	1.18	0.00317	0.777243	SNHG1	small nucleolar RNA host gene 1	Hs.179999.0	chr11	62619459-62623345	-
224734_at	9.52	9.27	9.51	0.04	0.16	0.02	0.15382	0.848127	1.19	0.24068	0.999965	1.01	0.692008	0.96408	-1.19	0.24068	0.999965	-1.18	0.130567	0.83944	-1.01	0.692008	0.96408	1.18	0.130567	0.83944	HMGB1	high mobility group box 1	Hs.324278.0	chr13	31032484-31035349	-
225191_at	6.08	6.05	6.29	0.03	0.17	0.1	0.041692	0.764968	1.02	0.685896	0.999965	-1.16	0.019397	0.64249	-1.02	0.685896	0.999965	-1.18	0.053911	0.81306	1.16	0.019397	0.64249	1.18	0.053911	0.81306	CIRBP	cold inducible RNA binding protein	Hs.274252.0	chr19	1272882-1274809	+
225812_at	8.27	7.99	8.23	0.11	0.09	0.06	0.036262	0.762479	1.21	0.076324	0.999965	1.03	0.937376	0.995351	-1.21	0.076324	0.999965	-1.18	0.017596	0.799874	-1.03	0.937376	0.995351	1.18	0.017596	0.799874	FAM229B	family with sequence similarity 229, member B	Hs.8917.0	chr6	112408673-112423254	+
225999_at	5.97	5.87	6.11	0.14	0.1	0.11	0.227882	0.877063	1.07	0.491082	0.999965	-1.11	0.362736	0.889486	-1.07	0.491082	0.999965	-1.18	0.089798	0.823986	1.11	0.362736	0.889486	1.18	0.089798	0.823986	RIMKLB	ribosomal modification protein rimK-like family member B	Hs.236463.0	chr12	8850632-8929787	+
226645_at	4.09	3.88	4.12	0.08	0.14	0.06	0.03649	0.762479	1.16	0.152594	0.999965	-1.02	0.208922	0.827478	-1.16	0.152594	0.999965	-1.18	0.027483	0.799874	1.02	0.208922	0.827478	1.18	0.027483	0.799874			Hs.107740.1	chr19	16436641-16438887	-
226835_s_at	11.29	11.14	11.38	0.04	0.09	0.05	0.008904	0.682403	1.11	0.084781	0.999965	-1.06	0.064149	0.727	-1.11	0.084781	0.999965	-1.18	0.010523	0.799874	1.06	0.064149	0.727	1.18	0.010523	0.799874	ZFAS1	ZNFX1 antisense RNA 1	Hs.284158.3	chr20	47895171-47905797	+
226943_at	7.26	7.04	7.28	0.03	0.1	0.06	0.030729	0.755938	1.16	0.05829	0.999965	-1.01	0.803498	0.981454	-1.16	0.05829	0.999965	-1.18	0.039114	0.801067	1.01	0.803498	0.981454	1.18	0.039114	0.801067	C12orf73	chromosome 12 open reading frame 73	Hs.42547.0	chr12	104343985-104350972	-
226958_s_at	8.3	8.09	8.34	0.03	0.11	0.06	0.034414	0.762479	1.15	0.069863	0.999965	-1.03	0.79597	0.980777	-1.15	0.069863	0.999965	-1.18	0.041807	0.803012	1.03	0.79597	0.980777	1.18	0.041807	0.803012	MED11	mediator complex subunit 11	Hs.82407.1	chr17	4634715-4636902	+
227145_at	4.14	3.97	4.21	0.07	0.15	0.09	0.306446	0.900961	1.12	0.448529	0.999965	-1.05	0.422335	0.907995	-1.12	0.448529	0.999965	-1.18	0.18731	0.850536	1.05	0.422335	0.907995	1.18	0.18731	0.850536	LOXL4	lysyl oxidase-like 4	Hs.306814.0	chr10	100007444-100017533	-
227517_s_at	11.31	11.33	11.57	0.03	0.05	0.06	0.000267	0.50712	-1.02	0.804873	0.999965	-1.2	0.000966	0.453466	1.02	0.804873	0.999965	-1.18	0.001653	0.724439	1.2	0.000966	0.453466	1.18	0.001653	0.724439	GAS5	growth arrest-specific 5 (non-protein coding)	Hs.289721.3	chr1	173833038-173835936	-
228072_at	4.38	4.34	4.58	0.14	0.12	0.1	0.095114	0.806851	1.03	0.33183	0.999965	-1.15	0.26199	0.852837	-1.03	0.33183	0.999965	-1.18	0.034039	0.801067	1.15	0.26199	0.852837	1.18	0.034039	0.801067	SYT12	synaptotagmin XII	Hs.124023.0	chr11	66774248-66818332	+
228313_at	4.3	4.1	4.34	0.17	0.21	0.1	0.551954	0.949479	1.15	0.452257	0.999965	-1.03	0.930549	0.994952	-1.15	0.452257	0.999965	-1.18	0.351686	0.898146	1.03	0.930549	0.994952	1.18	0.351686	0.898146	GPRC5B	G protein-coupled receptor, class C, group 5, member B	Hs.242407.3	chr16	19883660-19896125	+
228447_at	4.55	4.35	4.58	0.15	0.12	0.08	0.06964	0.796587	1.15	0.144362	0.999965	-1.03	0.658569	0.956765	-1.15	0.144362	0.999965	-1.18	0.026105	0.799874	1.03	0.658569	0.956765	1.18	0.026105	0.799874	AKAP17A	A kinase (PRKA) anchor protein 17A	Hs.123127.0	chrX	1718331-1719205	+
228499_at	7.18	7.09	7.32	0.29	0.28	0.23	0.519221	0.945429	1.06	0.856203	0.999965	-1.11	0.404512	0.902796	-1.06	0.856203	0.999965	-1.18	0.298315	0.886835	1.11	0.404512	0.902796	1.18	0.298315	0.886835	PFKFB4	6-phosphofructo-2-kinase/fructose-2,6-biphosphatase 4	Hs.198278.1	chr3	48555118-48555834	-
228545_at	7.72	7.56	7.8	0.06	0.15	0.07	0.207712	0.871477	1.12	0.311854	0.999965	-1.05	0.490023	0.924432	-1.12	0.311854	0.999965	-1.18	0.138203	0.842246	1.05	0.490023	0.924432	1.18	0.138203	0.842246	ZNF148	zinc finger protein 148	Hs.30177.0	chr3	124948064-124949158	-
228879_at	9.44	9.28	9.52	0.16	0.02	0.04	0.0275	0.750936	1.12	0.219534	0.999965	-1.05	0.241907	0.845325	-1.12	0.219534	0.999965	-1.18	0.000149	0.690159	1.05	0.241907	0.845325	1.18	0.000149	0.690159	SNHG25; SNORD104	small nucleolar RNA host gene 25; small nucleolar RNA, C/D box 104	Hs.127264.0	chr17	62223351-62223834	+
229008_at	3.97	3.78	4.01	0.19	0.03	0.27	0.564781	0.951375	1.14	0.180797	0.999965	-1.03	0.788882	0.978761	-1.14	0.180797	0.999965	-1.18	0.461702	0.923278	1.03	0.788882	0.978761	1.18	0.461702	0.923278	WDR60	WD repeat domain 60	Hs.42233.1	chr7	158662204-158672680	-
229040_at	4.03	3.7	3.93	0.09	0.31	0.27	0.511923	0.944643	1.26	0.263375	0.999965	1.07	0.530335	0.933622	-1.26	0.263375	0.999965	-1.18	0.567509	0.944459	-1.07	0.530335	0.933622	1.18	0.567509	0.944459	ITGB2-AS1	ITGB2 antisense RNA 1	Hs.72080.0	chr21	46349119-46349589	+
229580_at	2.94	2.75	2.99	0.1	0.15	0.05	0.068318	0.796587	1.13	0.335341	0.999965	-1.04	0.124468	0.783139	-1.13	0.335341	0.999965	-1.18	0.03682	0.801067	1.04	0.124468	0.783139	1.18	0.03682	0.801067	CLSTN2	calsyntenin 2	Hs.7413.0	chr3	140295519-140296236	+
229734_at	4.7	4.55	4.8	0.03	0.11	0.06	0.044109	0.767556	1.11	0.289541	0.999965	-1.07	0.056861	0.712425	-1.11	0.289541	0.999965	-1.18	0.04135	0.801067	1.07	0.056861	0.712425	1.18	0.04135	0.801067	MIR4697HG	MIR4697 host gene	Hs.141480.0	chr11	133766329-133767054	-
229804_x_at	8.11	7.94	8.18	0.06	0.27	0.16	0.443958	0.934955	1.12	0.984349	0.999965	-1.05	0.169783	0.810674	-1.12	0.984349	0.999965	-1.18	0.376794	0.90253	1.05	0.169783	0.810674	1.18	0.376794	0.90253	CBWD2	COBW domain containing 2	Hs.7535.5	chr2	114253327-114253745	+
230142_s_at	5.53	5.55	5.79	0.14	0.26	0.06	0.111905	0.821325	-1.01	0.878846	0.999965	-1.19	0.024495	0.660416	1.01	0.878846	0.999965	-1.18	0.091464	0.826589	1.19	0.024495	0.660416	1.18	0.091464	0.826589	CIRBP	cold inducible RNA binding protein	Hs.274252.1	chr19	1273175-1274805	+
230535_s_at	5.6	5.34	5.58	0.07	0.12	0.06	0.018898	0.744352	1.19	0.0597	0.999965	1.01	0.710488	0.967059	-1.19	0.0597	0.999965	-1.18	0.020176	0.799874	-1.01	0.710488	0.967059	1.18	0.020176	0.799874	ATP5E	ATP synthase, H+ transporting, mitochondrial F1 complex, epsilon subunit	Hs.303023.0	chr20	57600522-57600977	-
230545_at	3.04	2.83	3.07	0.1	0.21	0.26	0.436304	0.933168	1.15	0.240285	0.999965	-1.03	0.86402	0.988628	-1.15	0.240285	0.999965	-1.18	0.307363	0.88954	1.03	0.86402	0.988628	1.18	0.307363	0.88954	PARD3-AS1	PARD3 antisense RNA 1	Hs.126671.0	chr10	35104688-35105350	+
230815_at	6.15	6.09	6.32	0.06	0.08	0.19	0.287186	0.89546	1.05	0.62935	0.999965	-1.13	0.299955	0.869966	-1.05	0.62935	0.999965	-1.18	0.225047	0.862425	1.13	0.299955	0.869966	1.18	0.225047	0.862425	LOC389765	kinesin family member 27 pseudogene	Hs.201603.0	chr9	88454990-88464637	+
231006_at	4.76	4.61	4.85	0.11	0.18	0.1	0.486286	0.94139	1.11	0.39689	0.999965	-1.06	0.967439	0.997202	-1.11	0.39689	0.999965	-1.18	0.331251	0.895977	1.06	0.967439	0.997202	1.18	0.331251	0.895977	SPATA8	spermatogenesis associated 8	Hs.150741.2	chr15	97326915-97328838	+
231426_at	2.61	2.44	2.68	0.14	0.09	0.15	0.120089	0.827026	1.12	0.229003	0.999965	-1.05	0.378155	0.89487	-1.12	0.229003	0.999965	-1.18	0.055645	0.81306	1.05	0.378155	0.89487	1.18	0.055645	0.81306	TMEM252	transmembrane protein 252	Hs.96641.0	chr9	71149659-71150422	-
231485_at	3.37	3.03	3.27	0.13	0.2	0.19	0.121081	0.828915	1.27	0.071219	0.999965	1.07	0.423668	0.908237	-1.27	0.071219	0.999965	-1.18	0.178953	0.848208	-1.07	0.423668	0.908237	1.18	0.178953	0.848208	SLIT1-AS1	SLIT1 antisense RNA 1	Hs.130189.0	chr10	98862728-98863506	+
231624_s_at	3.72	3.51	3.75	0.09	0.15	0.05	0.163009	0.852722	1.15	0.179702	0.999965	-1.03	0.519526	0.931897	-1.15	0.179702	0.999965	-1.18	0.155393	0.844626	1.03	0.519526	0.931897	1.18	0.155393	0.844626			Hs.274238.1
231735_s_at	7.96	7.68	7.91	0.36	0.28	0.24	0.254032	0.885804	1.21	0.43773	0.999965	1.03	0.464414	0.918318	-1.21	0.43773	0.999965	-1.18	0.091561	0.826589	-1.03	0.464414	0.918318	1.18	0.091561	0.826589			Hs.6975.5	chr11	65270101-65270444	-
231996_at	5.23	4.93	5.16	0.23	0.05	0.06	0.062481	0.792612	1.23	0.095843	0.999965	1.04	0.568027	0.941113	-1.23	0.095843	0.999965	-1.18	0.002813	0.758579	-1.04	0.568027	0.941113	1.18	0.002813	0.758579	N4BP2	NEDD4 binding protein 2	Hs.18685.0	chr4	40104551-40157017	+
232474_at	3.31	3.16	3.4	0.04	0.2	0.13	0.590121	0.955013	1.11	0.778033	0.999965	-1.06	0.399476	0.901586	-1.11	0.778033	0.999965	-1.18	0.419828	0.91361	1.06	0.399476	0.901586	1.18	0.419828	0.91361			Hs.287680.0	chr1	208394581-208396589	+
232631_at	4.21	4	4.24	0.18	0.08	0.08	0.096495	0.808941	1.15	0.257923	0.999965	-1.03	0.456315	0.915911	-1.15	0.257923	0.999965	-1.18	0.01238	0.799874	1.03	0.456315	0.915911	1.18	0.01238	0.799874	CDH6	cadherin 6, type 2, K-cadherin (fetal kidney)	Hs.204757.0	chr5	31193875-31251963	+
232695_at	2.83	2.6	2.84	0.02	0.28	0.13	0.745455	0.97799	1.17	0.63382	0.999965	-1.01	0.85382	0.988028	-1.17	0.63382	0.999965	-1.18	0.554466	0.941919	1.01	0.85382	0.988028	1.18	0.554466	0.941919	KIF6	kinesin family member 6	Hs.192984.0	chr6	39398826-39552743	-
232890_at	5.11	4.96	5.2	0.11	0.17	0.14	0.09077	0.806085	1.1	0.110787	0.999965	-1.07	0.76555	0.974366	-1.1	0.110787	0.999965	-1.18	0.068402	0.81306	1.07	0.76555	0.974366	1.18	0.068402	0.81306			Hs.278244.0	chr14	60567678-60568435	+
233080_s_at	10.81	10.53	10.76	0.13	0.1	0.02	0.036539	0.762479	1.21	0.078696	0.999965	1.03	0.578919	0.943124	-1.21	0.078696	0.999965	-1.18	0.013878	0.799874	-1.03	0.578919	0.943124	1.18	0.013878	0.799874	PRPF40A	PRP40 pre-mRNA processing factor 40 homolog A	Hs.107213.1	chr2	153512732-153526836	-
233240_at	2.86	2.77	3	0.08	0.18	0.11	0.114281	0.825414	1.07	0.77473	0.999965	-1.1	0.064018	0.727	-1.07	0.77473	0.999965	-1.18	0.100165	0.830088	1.1	0.064018	0.727	1.18	0.100165	0.830088			Hs.274276.0	chr8	31835887-31839342	+
233252_s_at	9.45	9.29	9.53	0.02	0.13	0.05	0.096986	0.809394	1.11	0.346797	0.999965	-1.06	0.069338	0.729877	-1.11	0.346797	0.999965	-1.18	0.07912	0.818699	1.06	0.069338	0.729877	1.18	0.07912	0.818699	STRBP	spermatid perinuclear RNA binding protein	Hs.287659.0	chr9	125887701-125889829	-
233268_s_at	10.37	10.16	10.39	0.03	0.15	0.03	0.131609	0.838145	1.16	0.222024	0.999965	-1.01	0.578947	0.943124	-1.16	0.222024	0.999965	-1.18	0.115788	0.834709	1.01	0.578947	0.943124	1.18	0.115788	0.834709	CHURC1	churchill domain containing 1	Hs.288973.2	chr1	151336793-151338834	+
233284_at	3.76	3.51	3.75	0.19	0.33	0.14	0.914055	0.993269	1.19	0.746483	0.999965	1.01	0.847611	0.987212	-1.19	0.746483	0.999965	-1.18	0.788213	0.977779	-1.01	0.847611	0.987212	1.18	0.788213	0.977779			Hs.296734.0	chr12	25353356-25354997	+
233756_at	4.15	3.9	4.15	0.07	0.09	0.06	0.012853	0.694247	1.19	0.023894	0.999965	1	0.407427	0.90402	-1.19	0.023894	0.999965	-1.18	0.022853	0.799874	-1	0.407427	0.90402	1.18	0.022853	0.799874			Hs.296685.0	chr1	164704025-164705784	+
233812_at	4.43	4.22	4.46	0.15	0.2	0.18	0.468318	0.938494	1.15	0.270732	0.999965	-1.02	0.722852	0.968608	-1.15	0.270732	0.999965	-1.18	0.396903	0.907224	1.02	0.722852	0.968608	1.18	0.396903	0.907224	LINC00028	long intergenic non-protein coding RNA 28	Hs.283478.0	chr20	30073671-30075377	+
234695_x_at	4.97	4.65	4.89	0.11	0.14	0.15	0.168873	0.856256	1.25	0.082293	0.999965	1.05	0.365736	0.890069	-1.25	0.082293	0.999965	-1.18	0.273455	0.879746	-1.05	0.365736	0.890069	1.18	0.273455	0.879746	NUTM2B	NUT family member 2B	Hs.307124.0	chr10	81466216-81472510	+
235012_at	5.44	5.23	5.47	0.21	0.13	0.02	0.335784	0.911303	1.16	0.639522	0.999965	-1.02	0.424457	0.908375	-1.16	0.639522	0.999965	-1.18	0.05484	0.81306	1.02	0.424457	0.908375	1.18	0.05484	0.81306	LRCH1	leucine-rich repeats and calponin homology (CH) domain containing 1	Hs.23438.0	chr13	47308055-47326063	+
235169_at	4.44	4.32	4.56	0.13	0.1	0.2	0.6234	0.958581	1.09	0.30283	0.999965	-1.08	0.962768	0.997174	-1.09	0.30283	0.999965	-1.18	0.44133	0.917484	1.08	0.962768	0.997174	1.18	0.44133	0.917484	FBXO27	F-box protein 27	Hs.187461.0	chr19	39515468-39523063	-
235475_at	5.18	4.93	5.17	0.12	0.09	0.06	0.029457	0.755938	1.19	0.161453	0.999965	1.01	0.253813	0.849627	-1.19	0.161453	0.999965	-1.18	0.007795	0.799874	-1.01	0.253813	0.849627	1.18	0.007795	0.799874	SERP1	stress-associated endoplasmic reticulum protein 1	Hs.122806.0	chr3	150284337-150320967	-
235498_at	6.28	6.23	6.47	0.17	0.18	0.05	0.24916	0.884687	1.04	0.996691	0.999965	-1.14	0.121927	0.781286	-1.04	0.996691	0.999965	-1.18	0.137627	0.842246	1.14	0.121927	0.781286	1.18	0.137627	0.842246	LRRIQ3	leucine-rich repeats and IQ motif containing 3	Hs.34596.0	chr1	74648011-74663843	-
235517_at	4.9	4.86	5.1	0.05	0.23	0.1	0.301695	0.899994	1.03	0.437103	0.999965	-1.15	0.036717	0.676989	-1.03	0.437103	0.999965	-1.18	0.623793	0.954839	1.15	0.036717	0.676989	1.18	0.623793	0.954839	PACRGL	PARK2 co-regulated like	Hs.240855.0	chr4	20729417-20730262	+
235734_at	3.62	3.51	3.75	0.04	0.16	0.18	0.419633	0.927737	1.08	0.768272	0.999965	-1.09	0.329937	0.879466	-1.08	0.768272	0.999965	-1.18	0.316665	0.891452	1.09	0.329937	0.879466	1.18	0.316665	0.891452	ARFGAP2	ADP-ribosylation factor GTPase activating protein 2	Hs.173281.0	chr11	47198583-47199083	-
235839_at	3.86	3.69	3.93	0.09	0.13	0.16	0.319264	0.905771	1.12	0.681292	0.999965	-1.05	0.305872	0.87075	-1.12	0.681292	0.999965	-1.18	0.216352	0.859069	1.05	0.305872	0.87075	1.18	0.216352	0.859069	C22orf34	chromosome 22 open reading frame 34	Hs.133159.0	chr22	50049820-50050496	-
236542_at	3.68	3.6	3.83	0.23	0.2	0.19	0.614894	0.957881	1.06	0.870596	0.999965	-1.11	0.490839	0.924432	-1.06	0.870596	0.999965	-1.18	0.359836	0.898813	1.11	0.490839	0.924432	1.18	0.359836	0.898813	LOC105379661	uncharacterized LOC105379661	Hs.210589.0	chr3	195441639-195441971	-
236863_at	4.28	4.15	4.38	0.12	0.04	0.18	0.186868	0.865281	1.1	0.163903	0.999965	-1.07	0.501034	0.926552	-1.1	0.163903	0.999965	-1.18	0.100923	0.830691	1.07	0.501034	0.926552	1.18	0.100923	0.830691	C17orf67	chromosome 17 open reading frame 67	Hs.151570.0	chr17	54869274-54869714	-
236946_at	3.84	3.56	3.8	0.14	0.2	0.19	0.448332	0.935533	1.22	0.261234	0.999965	1.03	0.310559	0.872866	-1.22	0.261234	0.999965	-1.18	0.807577	0.979856	-1.03	0.310559	0.872866	1.18	0.807577	0.979856			Hs.21691.0	chr2	54082280-54082678	-
237002_at	5.1	5.02	5.26	0.07	0.25	0.18	0.778851	0.981085	1.05	0.626132	0.999965	-1.12	0.424148	0.908326	-1.05	0.626132	0.999965	-1.18	0.918657	0.992001	1.12	0.424148	0.908326	1.18	0.918657	0.992001	NCDN	neurochondrin	Hs.121870.0	chr1	36032470-36032871	+
237102_at	2.37	2.25	2.49	0.07	0.11	0.15	0.124069	0.831186	1.08	0.247165	0.999965	-1.09	0.276605	0.858158	-1.08	0.247165	0.999965	-1.18	0.087594	0.823481	1.09	0.276605	0.858158	1.18	0.087594	0.823481	ZMYM2	zinc finger, MYM-type 2	Hs.149917.0	chr13	20531184-20531748	+
237710_at	3.94	3.85	4.08	0.22	0.14	0.15	0.449299	0.93594	1.06	0.937735	0.999965	-1.11	0.353306	0.886309	-1.06	0.937735	0.999965	-1.18	0.227897	0.862587	1.11	0.353306	0.886309	1.18	0.227897	0.862587			Hs.156135.0	chr1	200331913-200332270	-
237942_at	3.9	3.72	3.95	0.1	0.12	0.13	0.074466	0.796587	1.14	0.214918	0.999965	-1.03	0.245498	0.846407	-1.14	0.214918	0.999965	-1.18	0.046768	0.806399	1.03	0.245498	0.846407	1.18	0.046768	0.806399	SNRK-AS1	SNRK antisense RNA 1	Hs.197620.0	chr3	43388408-43388868	-
238105_x_at	5.89	5.66	5.9	0.07	0.19	0.18	0.436629	0.933438	1.17	0.244415	0.999965	-1.01	0.890008	0.991468	-1.17	0.244415	0.999965	-1.18	0.355107	0.898146	1.01	0.890008	0.991468	1.18	0.355107	0.898146	WNT7B	wingless-type MMTV integration site family, member 7B	Hs.65905.0	chr22	46316249-46316667	-
238420_at	5.48	5.25	5.49	0.12	0.09	0.08	0.017337	0.732837	1.17	0.023907	0.999965	-1.01	0.24128	0.844985	-1.17	0.023907	0.999965	-1.18	0.028864	0.799874	1.01	0.24128	0.844985	1.18	0.028864	0.799874	TAOK1	TAO kinase 1	Hs.70819.0	chr17	27873777-27875779	+
238427_at	6.4	6.44	6.68	0.14	0.27	0.18	0.358631	0.915187	-1.03	0.398316	0.999965	-1.22	0.122552	0.781396	1.03	0.398316	0.999965	-1.18	0.699337	0.967345	1.22	0.122552	0.781396	1.18	0.699337	0.967345	GRPEL2	GrpE-like 2, mitochondrial (E. coli)	Hs.164198.0	chr5	148725021-148731883	+
238602_at	6.42	6.27	6.51	0.16	0.3	0.1	0.819592	0.984987	1.11	0.934281	0.999965	-1.06	0.411406	0.905003	-1.11	0.934281	0.999965	-1.18	0.674459	0.963416	1.06	0.411406	0.905003	1.18	0.674459	0.963416	DIS3L2	DIS3 like 3'-5' exoribonuclease 2	Hs.160159.0	chr2	232879568-232995592	+
239022_at	5.94	5.75	5.99	0.01	0.26	0.1	0.410624	0.92533	1.13	0.578419	0.999965	-1.04	0.240474	0.844644	-1.13	0.578419	0.999965	-1.18	0.282633	0.882788	1.04	0.240474	0.844644	1.18	0.282633	0.882788			Hs.145945.0	chr3	195405853-195406382	+
239382_at	4.53	4.36	4.6	0.12	0.43	0.08	0.473593	0.939933	1.13	0.578775	0.999965	-1.05	0.30386	0.870238	-1.13	0.578775	0.999965	-1.18	0.312235	0.890348	1.05	0.30386	0.870238	1.18	0.312235	0.890348	HPS1	Hermansky-Pudlak syndrome 1	Hs.293770.0	chr10	100193228-100193772	-
239417_x_at	4.6	4.5	4.73	0.09	0.12	0.1	0.114475	0.825414	1.07	0.232784	0.999965	-1.09	0.388123	0.897754	-1.07	0.232784	0.999965	-1.18	0.063926	0.81306	1.09	0.388123	0.897754	1.18	0.063926	0.81306	C6orf52	chromosome 6 open reading frame 52	Hs.61389.1	chr6	10671655-10687740	-
239778_x_at	2.63	2.44	2.67	0.32	0.39	0.1	0.916434	0.993269	1.15	0.819213	0.999965	-1.03	0.931878	0.994952	-1.15	0.819213	0.999965	-1.18	0.68413	0.965476	1.03	0.931878	0.994952	1.18	0.68413	0.965476			Hs.194626.0	chr3	15286169-15286618	+
239830_at	4.22	4.05	4.29	0.12	0.12	0.17	0.156774	0.849308	1.13	0.450866	0.999965	-1.05	0.241546	0.845015	-1.13	0.450866	0.999965	-1.18	0.099785	0.830088	1.05	0.241546	0.845015	1.18	0.099785	0.830088			Hs.39925.0	chr15	76521905-76522538	-
239887_at	3	2.82	3.06	0.19	0.18	0.14	0.629627	0.959397	1.13	0.578945	0.999965	-1.04	0.795815	0.980737	-1.13	0.578945	0.999965	-1.18	0.342709	0.897468	1.04	0.795815	0.980737	1.18	0.342709	0.897468	LOC101928554	uncharacterized LOC101928554	Hs.145660.0	chr12	26363775-26364476	-
239924_at	4.63	4.59	4.82	0.04	0.34	0.17	0.360943	0.915652	1.02	0.821475	0.999965	-1.15	0.127819	0.785624	-1.02	0.821475	0.999965	-1.18	0.280435	0.882042	1.15	0.127819	0.785624	1.18	0.280435	0.882042			Hs.278834.0	chr22	24000625-24001432	-
240260_at	4.59	4.23	4.47	0.14	0.21	0.24	0.34856	0.914001	1.28	0.174355	0.999965	1.09	0.249022	0.848358	-1.28	0.174355	0.999965	-1.18	0.825968	0.980661	-1.09	0.249022	0.848358	1.18	0.825968	0.980661			Hs.186639.0	chr20	49179093-49179643	+
240537_s_at	5.36	5.27	5.51	0.15	0.15	0.09	0.124471	0.831343	1.06	0.830885	0.999965	-1.11	0.069673	0.729877	-1.06	0.830885	0.999965	-1.18	0.100535	0.830691	1.11	0.069673	0.729877	1.18	0.100535	0.830691	CDIPT-AS1	CDIPT antisense RNA 1 (head to head)	Hs.121549.0	chr16	29876078-29879368	+
240587_x_at	3.79	3.64	3.88	0.2	0.14	0.11	0.487112	0.94139	1.11	0.663516	0.999965	-1.06	0.539631	0.935791	-1.11	0.663516	0.999965	-1.18	0.190154	0.851478	1.06	0.539631	0.935791	1.18	0.190154	0.851478			Hs.134603.0	chr5	135548063-135548516	+
240614_at	2.7	2.38	2.62	0.16	0.19	0.1	0.284806	0.894526	1.24	0.2214	0.999965	1.06	0.447575	0.91472	-1.24	0.2214	0.999965	-1.18	0.293896	0.885995	-1.06	0.447575	0.91472	1.18	0.293896	0.885995	KCNC2	potassium channel, voltage gated Shaw related subfamily C, member 2	Hs.246831.0	chr12	75601463-75603155	-
240938_at	2.83	2.6	2.84	0.26	0.17	0.15	0.493066	0.941885	1.18	0.479288	0.999965	-1	0.808106	0.98194	-1.18	0.479288	0.999965	-1.18	0.197151	0.852693	1	0.808106	0.98194	1.18	0.197151	0.852693	LINC01227	long intergenic non-protein coding RNA 1227	Hs.149769.0	chr16	80601454-80602797	-
241192_at	3.03	2.96	3.2	0.18	0.06	0.07	0.126564	0.833907	1.05	0.384053	0.999965	-1.12	0.372466	0.893072	-1.05	0.384053	0.999965	-1.18	0.01022	0.799874	1.12	0.372466	0.893072	1.18	0.01022	0.799874			Hs.279637.0	chr5	76985918-76986364	-
241359_at	3.25	3.04	3.28	0.14	0.21	0.11	0.620728	0.958416	1.16	0.571699	0.999965	-1.02	0.803446	0.981454	-1.16	0.571699	0.999965	-1.18	0.380948	0.902922	1.02	0.803446	0.981454	1.18	0.380948	0.902922	TLCD2	TLC domain containing 2	Hs.153279.0	chr17	1606091-1606997	-
241449_at	2.64	2.57	2.81	0.04	0.08	0.22	0.169391	0.856571	1.04	0.193215	0.999965	-1.13	0.283389	0.863176	-1.04	0.193215	0.999965	-1.18	0.13462	0.842246	1.13	0.283389	0.863176	1.18	0.13462	0.842246	LOC105379627	uncharacterized LOC105379627	Hs.166927.0	chr8	1209343-1212578	+
241543_at	3.04	3	3.24	0.08	0.23	0.13	0.734447	0.975602	1.03	0.771802	0.999965	-1.15	0.315991	0.875084	-1.03	0.771802	0.999965	-1.18	0.722142	0.969162	1.15	0.315991	0.875084	1.18	0.722142	0.969162			Hs.169863.0	chr2	29093399-29093769	-
241584_at	3.17	3.02	3.25	0.16	0.24	0.17	0.473732	0.939933	1.11	0.669102	0.999965	-1.06	0.207518	0.827454	-1.11	0.669102	0.999965	-1.18	0.51227	0.932259	1.06	0.207518	0.827454	1.18	0.51227	0.932259			Hs.117122.0	chr5	42614693-42615167	-
241606_s_at	5.73	5.65	5.89	0.12	0.06	0.04	0.016381	0.723802	1.05	0.339936	0.999965	-1.12	0.07393	0.733846	-1.05	0.339936	0.999965	-1.18	0.001901	0.724439	1.12	0.07393	0.733846	1.18	0.001901	0.724439	TRUB1	TruB pseudouridine (psi) synthase family member 1	Hs.88678.1	chr10	116697678-116730199	+
241683_at	4.86	4.52	4.76	0.22	0.06	0.22	0.18026	0.86184	1.27	0.069331	0.999965	1.07	0.442786	0.913178	-1.27	0.069331	0.999965	-1.18	0.229702	0.863248	-1.07	0.442786	0.913178	1.18	0.229702	0.863248	HECTD1	HECT domain containing E3 ubiquitin protein ligase 1	Hs.322848.0	chr14	31617943-31626202	-
241895_at	2.66	2.85	3.09	0.38	0.04	0.07	0.413862	0.927261	-1.14	0.889029	0.999965	-1.34	0.399582	0.901676	1.14	0.889029	0.999965	-1.18	0.007246	0.799874	1.34	0.399582	0.901676	1.18	0.007246	0.799874	FAR2P1	fatty acyl-CoA reductase 2 pseudogene 1	Hs.128246.0	chr2	132049397-132056141	+
241914_s_at	3.09	3.01	3.24	0.08	0.14	0.1	0.152668	0.847839	1.06	0.290072	0.999965	-1.11	0.367888	0.890934	-1.06	0.290072	0.999965	-1.18	0.093767	0.828131	1.11	0.367888	0.890934	1.18	0.093767	0.828131	ACSM2A; ACSM2B	acyl-CoA synthetase medium-chain family member 2A; acyl-CoA synthetase medium-chain family member 2B	Hs.190442.0	chr16	20489900-20490748	+
242131_at	6.83	6.74	6.98	0.04	0.07	0.13	0.024095	0.746068	1.06	0.235333	0.999965	-1.12	0.065304	0.728488	-1.06	0.235333	0.999965	-1.18	0.030557	0.799874	1.12	0.065304	0.728488	1.18	0.030557	0.799874	ATP6	ATP synthase F0 subunit 6	Hs.301104.0	chrM	8662-9207	+
242205_at	3.08	3.04	3.28	0.32	0.2	0.14	0.397278	0.923986	1.03	0.749706	0.999965	-1.15	0.233885	0.842098	-1.03	0.749706	0.999965	-1.18	0.259146	0.875821	1.15	0.233885	0.842098	1.18	0.259146	0.875821			Hs.123153.0	chr22	41218876-41219323	-
242331_x_at	4.12	4	4.24	0.08	0.11	0.1	0.08316	0.804112	1.09	0.382632	0.999965	-1.09	0.150985	0.799374	-1.09	0.382632	0.999965	-1.18	0.054623	0.81306	1.09	0.150985	0.799374	1.18	0.054623	0.81306	FRG1EP; FRG1JP; LOC101930531; LOC105376057	FSHD region gene 1 family member E, pseudogene; FSHD region gene 1 family member J, pseudogene; uncharacterized LOC101930531; protein FRG1B-like	Hs.330466.1	chr9	68427787-68428155	-
242528_at	3.48	3.2	3.44	0.15	0.17	0.08	0.271546	0.891358	1.21	0.384589	0.999965	1.03	0.590729	0.945741	-1.21	0.384589	0.999965	-1.18	0.122796	0.836818	-1.03	0.590729	0.945741	1.18	0.122796	0.836818	HOXA-AS2	HOXA cluster antisense RNA 2	Hs.154930.0	chr7	27155023-27162499	+
242745_at	3.52	3.45	3.69	0.16	0.08	0.15	0.284131	0.894225	1.05	0.392229	0.999965	-1.13	0.512105	0.930498	-1.05	0.392229	0.999965	-1.18	0.118941	0.834709	1.13	0.512105	0.930498	1.18	0.118941	0.834709	CASR	calcium-sensing receptor	Hs.168746.0	chr3	121976004-121976486	+
242751_at	7.67	7.62	7.85	0.12	0.38	0.04	0.231297	0.878551	1.04	0.67752	0.999965	-1.13	0.023755	0.659224	-1.04	0.67752	0.999965	-1.18	0.163555	0.844975	1.13	0.023755	0.659224	1.18	0.163555	0.844975			Hs.38038.1	chr1	173452690-173453085	+
242771_at	3.48	3.33	3.56	0.16	0.08	0.18	0.135628	0.840394	1.11	0.903323	0.999965	-1.06	0.155924	0.800325	-1.11	0.903323	0.999965	-1.18	0.091019	0.825858	1.06	0.155924	0.800325	1.18	0.091019	0.825858	TTN	titin	Hs.166847.0	chr2	179497944-179498463	+
243040_at	2.35	2.27	2.51	0.15	0.21	0.26	0.821387	0.984987	1.06	0.962898	0.999965	-1.12	0.606348	0.949146	-1.06	0.962898	0.999965	-1.18	0.659279	0.961172	1.12	0.606348	0.949146	1.18	0.659279	0.961172			Hs.293977.0	chr8	119364100-119364699	+
243633_at	4.49	4.04	4.29	0.04	0.18	0.07	0.017923	0.737136	1.37	0.033225	0.999965	1.16	0.008959	0.575432	-1.37	0.033225	0.999965	-1.18	0.147888	0.842438	-1.16	0.008959	0.575432	1.18	0.147888	0.842438			Hs.192534.0	chr8	56893307-56894149	-
243957_at	6.06	6.05	6.28	0.07	0.3	0.07	0.217344	0.873953	1.01	0.459327	0.999965	-1.16	0.004142	0.520477	-1.01	0.459327	0.999965	-1.18	0.501399	0.930123	1.16	0.004142	0.520477	1.18	0.501399	0.930123	LOC100128108	putative ubiquitin-conjugating enzyme E2Q2-like protein	Hs.104864.0	chr15	102277301-102284972	-
244029_at	4.43	4.41	4.65	0.03	0.19	0.12	0.051734	0.77943	1.02	0.544953	0.999965	-1.16	0.030235	0.668394	-1.02	0.544953	0.999965	-1.18	0.05753	0.81306	1.16	0.030235	0.668394	1.18	0.05753	0.81306	CPNE5; LOC100131043	copine V; uncharacterized LOC100131043	Hs.192738.0	chr6	36721991-36722754	-
244166_at	7.97	7.69	7.93	0.1	0.16	0.06	0.020536	0.746068	1.21	0.044014	0.999965	1.03	0.272681	0.857447	-1.21	0.044014	0.999965	-1.18	0.036492	0.801067	-1.03	0.272681	0.857447	1.18	0.036492	0.801067	LOC105373334	uncharacterized LOC105373334	Hs.248476.0	chrX	128812102-128812269	-
244170_at	2.33	2.25	2.49	0.13	0.11	0.11	0.047368	0.770833	1.06	0.921079	0.999965	-1.11	0.052598	0.710544	-1.06	0.921079	0.999965	-1.18	0.034506	0.801067	1.11	0.052598	0.710544	1.18	0.034506	0.801067	RAB3C	RAB3C, member RAS oncogene family	Hs.201198.0	chr5	58152608-58153153	+
244278_at	3.59	3.22	3.46	0.26	0.16	0.15	0.41651	0.927737	1.3	0.488256	0.999965	1.09	0.667685	0.958651	-1.3	0.488256	0.999965	-1.18	0.145628	0.842337	-1.09	0.667685	0.958651	1.18	0.145628	0.842337	LOC102723657	uncharacterized LOC102723657	Hs.192809.0	chr15	74164281-74165690	-
244790_at	5.15	5	5.23	0.06	0.24	0.16	0.166053	0.854592	1.11	0.400317	0.999965	-1.06	0.209354	0.82804	-1.11	0.400317	0.999965	-1.18	0.122769	0.83674	1.06	0.209354	0.82804	1.18	0.122769	0.83674	MTCP1	mature T-cell proliferation 1	Hs.120610.0	chrX	154292308-154292837	-
244808_at	5.86	5.6	5.83	0.16	0.33	0.04	0.271264	0.891358	1.2	0.441335	0.999965	1.02	0.342656	0.883557	-1.2	0.441335	0.999965	-1.18	0.15776	0.844975	-1.02	0.342656	0.883557	1.18	0.15776	0.844975	GRAMD1A	GRAM domain containing 1A	Hs.271985.0	chr19	35505317-35505770	+
244851_at	2.34	2.21	2.44	0.06	0.11	0.14	0.197738	0.867635	1.1	0.304292	0.999965	-1.07	0.349726	0.886026	-1.1	0.304292	0.999965	-1.18	0.134855	0.842246	1.07	0.349726	0.886026	1.18	0.134855	0.842246			Hs.269889.0	chr5	147676321-147676769	-
1552580_at	6.3	6.42	6.65	0.08	0.06	0.09	0.001379	0.522104	-1.08	0.209638	0.999965	-1.28	0.002706	0.496441	1.08	0.209638	0.999965	-1.18	0.006641	0.793284	1.28	0.002706	0.496441	1.18	0.006641	0.793284	TRIML2	tripartite motif family like 2	Hs2.276429.1	chr4	189012426-189026408	-
1552657_a_at	4.55	4.13	4.37	0.28	0.27	0.09	0.823354	0.985079	1.34	0.668976	0.999965	1.13	0.899806	0.992529	-1.34	0.668976	0.999965	-1.18	0.578174	0.947739	-1.13	0.899806	0.992529	1.18	0.578174	0.947739	TXNDC2	thioredoxin domain containing 2 (spermatozoa)	Hs2.98712.1	chr18	9885765-9888155	+
1552925_at	3.87	3.53	3.77	0.23	0.09	0.17	0.577092	0.952493	1.27	0.354183	0.999965	1.07	0.756695	0.973462	-1.27	0.354183	0.999965	-1.18	0.396167	0.907224	-1.07	0.756695	0.973462	1.18	0.396167	0.907224	PCDH10	protocadherin 10	Hs2.146858.2	chr4	134070469-134074404	+
1553125_x_at	4.4	4.02	4.25	0.21	0.15	0.08	0.382806	0.921302	1.31	0.305332	0.999965	1.11	0.654508	0.956353	-1.31	0.305332	0.999965	-1.18	0.222136	0.860867	-1.11	0.654508	0.956353	1.18	0.222136	0.860867	WDR62	WD repeat domain 62	Hs2.326012.1	chr19	36545507-36565206	+
1553536_at	3.73	3.53	3.77	0.16	0.16	0.2	0.445915	0.934962	1.15	0.216897	0.999965	-1.03	0.693529	0.964325	-1.15	0.216897	0.999965	-1.18	0.396212	0.907224	1.03	0.693529	0.964325	1.18	0.396212	0.907224	MBNL2	muscleblind-like splicing regulator 2	Hs2.372571.1	chr13	98009734-98045064	-
1554038_at	4.27	4.06	4.3	0.07	0.18	0.15	0.385171	0.922156	1.16	0.289212	0.999965	-1.02	0.874118	0.989751	-1.16	0.289212	0.999965	-1.18	0.274279	0.880025	1.02	0.874118	0.989751	1.18	0.274279	0.880025	LARP1B	La ribonucleoprotein domain family, member 1B	Hs2.374702.1	chr4	129100448-129144081	+
1554149_at	8.99	8.9	9.14	0.04	0.12	0.09	0.045228	0.769485	1.06	0.705897	0.999965	-1.11	0.036053	0.676272	-1.06	0.705897	0.999965	-1.18	0.053972	0.81306	1.11	0.036053	0.676272	1.18	0.053972	0.81306	CLDND1	claudin domain containing 1	Hs2.107393.2	chr3	98234321-98240544	-
1554324_s_at	3.45	3.4	3.64	0.12	0.1	0.08	0.014626	0.706872	1.04	0.168331	0.999965	-1.14	0.099431	0.75882	-1.04	0.168331	0.999965	-1.18	0.006163	0.788107	1.14	0.099431	0.75882	1.18	0.006163	0.788107	DYNC2LI1	dynein, cytoplasmic 2, light intermediate chain 1	Hs2.7627.2	chr2	44001202-44022317	+
1554376_s_at	4.19	4.07	4.31	0.32	0.16	0.21	0.474591	0.940033	1.09	0.990404	0.999965	-1.08	0.371821	0.8929	-1.09	0.990404	0.999965	-1.18	0.232469	0.864734	1.08	0.371821	0.8929	1.18	0.232469	0.864734	HACD1	3-hydroxyacyl-CoA dehydratase 1	Hs2.406947.1	chr10	17657476-17659367	-
1554602_at	5.84	5.66	5.9	0.16	0.16	0.1	0.55629	0.949932	1.13	0.973934	0.999965	-1.04	0.334001	0.880374	-1.13	0.973934	0.999965	-1.18	0.368687	0.900512	1.04	0.334001	0.880374	1.18	0.368687	0.900512	RBM8A	RNA binding motif protein 8A	Hs2.351932.1	chr1	145507636-145508998	+
1554875_at	4.68	4.59	4.83	0.05	0.3	0.17	0.910446	0.993249	1.06	0.725811	0.999965	-1.11	0.63897	0.954867	-1.06	0.725811	0.999965	-1.18	0.944165	0.994913	1.11	0.63897	0.954867	1.18	0.944165	0.994913	CAMKMT	calmodulin-lysine N-methyltransferase	Hs2.374858.1	chr2	44589090-44684400	+
1554972_at	4.15	3.87	4.11	0.09	0.32	0.1	0.122636	0.830048	1.21	0.14996	0.999965	1.02	0.464404	0.918318	-1.21	0.14996	0.999965	-1.18	0.147	0.842337	-1.02	0.464404	0.918318	1.18	0.147	0.842337			Hs2.352613.1	chr1	23801094-23802531	-
1555114_at	4.93	4.78	5.02	0.1	0.15	0.09	0.320796	0.906625	1.11	0.609687	0.999965	-1.06	0.304142	0.870238	-1.11	0.609687	0.999965	-1.18	0.180738	0.849187	1.06	0.304142	0.870238	1.18	0.180738	0.849187	ATP6V0A2	ATPase, H+ transporting, lysosomal V0 subunit a2	Hs2.12627.2	chr12	124196901-124222234	+
1555317_at	2.5	2.59	2.83	0.17	0.29	0.38	0.38471	0.921983	-1.07	0.95743	0.999965	-1.25	0.280491	0.860875	1.07	0.95743	0.999965	-1.18	0.310891	0.890348	1.25	0.280491	0.860875	1.18	0.310891	0.890348	POLK	polymerase (DNA directed) kappa	Hs2.135756.2	chr5	74842833-74878773	+
1555330_at	4.49	4.41	4.65	0.18	0.22	0.2	0.211854	0.87274	1.06	0.420055	0.999965	-1.12	0.340461	0.882896	-1.06	0.420055	0.999965	-1.18	0.1174	0.834709	1.12	0.340461	0.882896	1.18	0.1174	0.834709	GCLC	glutamate-cysteine ligase, catalytic subunit	Hs2.151393.2	chr6	53377792-53409831	-
1555666_at	3.74	3.67	3.91	0.06	0.2	0.07	0.336346	0.911975	1.05	0.76949	0.999965	-1.12	0.035496	0.675796	-1.05	0.76949	0.999965	-1.18	0.377773	0.90253	1.12	0.035496	0.675796	1.18	0.377773	0.90253	PTPRS	protein tyrosine phosphatase, receptor type, S	Hs2.159534.4	chr19	5273074-5286399	-
1555800_at	2.09	2.05	2.29	0.05	0.11	0.09	0.025417	0.748087	1.03	0.447815	0.999965	-1.15	0.037242	0.678652	-1.03	0.447815	0.999965	-1.18	0.029497	0.799874	1.15	0.037242	0.678652	1.18	0.029497	0.799874	ZNF385B	zinc finger protein 385B	Hs2.6295.2	chr2	180307296-180440995	-
1556338_at	5.37	5.3	5.54	0.19	0.43	0.14	0.366223	0.917451	1.05	0.903624	0.999965	-1.13	0.070826	0.732207	-1.05	0.903624	0.999965	-1.18	0.32405	0.892967	1.13	0.070826	0.732207	1.18	0.32405	0.892967			Hs2.231711.1	chr3	69107094-69109397	-
1556444_a_at	3.41	3.21	3.44	0.06	0.2	0.19	0.930264	0.993776	1.15	0.692907	0.999965	-1.02	0.860949	0.988257	-1.15	0.692907	0.999965	-1.18	0.844559	0.983305	1.02	0.860949	0.988257	1.18	0.844559	0.983305	LOC100288310	uncharacterized LOC100288310	Hs2.60681.1	chr8	73860367-73862680	+
1556486_at	2.89	2.99	3.22	0.15	0.15	0.21	0.176906	0.859998	-1.07	0.21351	0.999965	-1.26	0.10359	0.764683	1.07	0.21351	0.999965	-1.18	0.478587	0.927034	1.26	0.10359	0.764683	1.18	0.478587	0.927034			Hs2.406961.1	chr10	47656085-47656922	+
1556854_at	4.21	4.11	4.34	0.05	0.17	0.09	0.113776	0.824815	1.07	0.422696	0.999965	-1.1	0.103439	0.764683	-1.07	0.422696	0.999965	-1.18	0.086228	0.822991	1.1	0.103439	0.764683	1.18	0.086228	0.822991	ATP11A-AS1	ATP11A antisense RNA 1	Hs2.132451.1	chr13	113407013-113409045	-
1557008_at	4.72	4.45	4.68	0.11	0.16	0.17	0.286448	0.89487	1.21	0.153753	0.999965	1.03	0.787603	0.978523	-1.21	0.153753	0.999965	-1.18	0.245536	0.870695	-1.03	0.787603	0.978523	1.18	0.245536	0.870695	LOC340107	uncharacterized LOC340107	Hs2.145181.1	chr5	24835390-24840692	-
1557803_at	2.21	1.92	2.15	0.15	0.1	0.13	0.227672	0.876976	1.23	0.218221	0.999965	1.04	0.81183	0.9823	-1.23	0.218221	0.999965	-1.18	0.103526	0.832696	-1.04	0.81183	0.9823	1.18	0.103526	0.832696			Hs2.384619.1	chr18	32122079-32122634	+
1557807_a_at	3.47	3.31	3.55	0.12	0.02	0.21	0.330977	0.909358	1.12	0.209206	0.999965	-1.06	0.576448	0.942488	-1.12	0.209206	0.999965	-1.18	0.192594	0.852693	1.06	0.576448	0.942488	1.18	0.192594	0.852693			Hs2.55047.1	chr10	80288507-80434864	+
1557873_at	3.46	3.35	3.6	0.05	0.13	0.13	0.144013	0.844664	1.08	0.661697	0.999965	-1.1	0.131885	0.787921	-1.08	0.661697	0.999965	-1.18	0.126071	0.837627	1.1	0.131885	0.787921	1.18	0.126071	0.837627	LOC102546294	uncharacterized LOC102546294	Hs2.346085.1	chr5	147647869-147763434	-
[truncated: 14,932 more rows]
